# Supplementary material for: Trade in Zambian Edible Orchids—DNA Barcoding Reveals the Use of Unexpected Orchid Taxa for Chikanda
Source: Genes (Basel). 2018 Nov 30;9(12):595. doi: 10.3390/genes9120595 (PMC6315803; doi:10.3390/genes9120595)
Supplement: Supplementary file 1 [file genes-09-00595-s001.zip]

Archive with 25 entries (22 files):
- TiZeo_Supplementary_Files/
- TiZeo_Supplementary_Files/.DS_Store
- __MACOSX/
- __MACOSX/TiZeo_Supplementary_Files/
- __MACOSX/TiZeo_Supplementary_Files/._.DS_Store
- TiZeo_Supplementary_Files/Figure_S1_bPTP_matK.pdf
- __MACOSX/TiZeo_Supplementary_Files/._Figure_S1_bPTP_matK.pdf
- TiZeo_Supplementary_Files/Figure_S2_bPTP_rbcL.pdf
- __MACOSX/TiZeo_Supplementary_Files/._Figure_S2_bPTP_rbcL.pdf
- TiZeo_Supplementary_Files/Figure_S3_bPTP_ITS.pdf
- __MACOSX/TiZeo_Supplementary_Files/._Figure_S3_bPTP_ITS.pdf
- TiZeo_Supplementary_Files/Table_S1_Brahms_RDE_voucher_specimens.xlsx
- __MACOSX/TiZeo_Supplementary_Files/._Table_S1_Brahms_RDE_voucher_specimens.xlsx
- TiZeo_Supplementary_Files/Table_S2_GenBank_accession_numbers.xlsx
- __MACOSX/TiZeo_Supplementary_Files/._Table_S2_GenBank_accession_numbers.xlsx
- TiZeo_Supplementary_Files/Table_S3_BLAST_hit_table_nrITS.xlsx
- __MACOSX/TiZeo_Supplementary_Files/._Table_S3_BLAST_hit_table_nrITS.xlsx
- TiZeo_Supplementary_Files/Table_S4_BLAST_hit_table_matK.xlsx
- __MACOSX/TiZeo_Supplementary_Files/._Table_S4_BLAST_hit_table_matK.xlsx
- TiZeo_Supplementary_Files/Table_S5_BLAST_hit_table_rbcL.xlsx
- __MACOSX/TiZeo_Supplementary_Files/._Table_S5_BLAST_hit_table_rbcL.xlsx
- TiZeo_Supplementary_Files/Table_S6_Chikanda_sample_identifications.xlsx
- __MACOSX/TiZeo_Supplementary_Files/._Table_S6_Chikanda_sample_identifications.xlsx
- TiZeo_Supplementary_Files/Table_S7_Chikanda_species_literature.xlsx
- __MACOSX/TiZeo_Supplementary_Files/._Table_S7_Chikanda_species_literature.xlsx
