# Supplementary material for: Trade in Zambian Edible Orchids—DNA Barcoding Reveals the Use of Unexpected Orchid Taxa for Chikanda
Source: Genes (Basel). 2018 Nov 30;9(12):595. doi: 10.3390/genes9120595 (PMC6315803; doi:10.3390/genes9120595)
Supplement: Supplementary file 1 [file genes-09-00595-s001.zip › TiZeo_Supplementary_Files/Table_S2_GenBank_accession_numbers.xlsx]

## Sheet: Sheet1
Collection number	ITS	matK	rbcL
SJK4.1	pending
SJK4.2	pending
SJK4.3	pending		pending
SJK4.4	pending		pending
SJK4.5	pending
SJK4.9	pending
SJK4.11	pending		pending
SJK4.12	pending		pending
SJK4.13	pending		pending
SJK5.1	pending
SJK5.4	pending		pending
SJK5.5	pending		pending
SJK5.6	pending		pending
SJK5.7	pending		pending
SJK5.9	pending		pending
SJK5.10	pending		pending
SJK5.12	pending		pending
SJK5.13	pending		pending
SJK5.15	pending		pending
SJK5.17	pending		pending
SJK5.18	pending	pending	pending
SJK7.1	pending
SJK8.18			pending
SJK8.19			pending
SJK8.20	pending
SJK8.21	pending
SJK8.22	pending
SJK8.27		pending	pending
SJK8.31			pending
SJK8.32	pending
SJK9.7	pending
SJK10.15	pending
SJK11.1	pending		pending
SJK11.2	pending
SJK11.3	pending		pending
SJK11.4	pending	pending	pending
SJK11.5	pending	pending	pending
SJK11.6	pending	pending	pending
SJK11.7	pending		pending
SJK11.9	pending		pending
SJK11.10	pending	pending	pending
SJK11.11	pending	pending	pending
SJK12.2	pending
SJK13.10	pending
SJK13.12	pending		pending
SJK13.14	pending		pending
SJK13.17	pending	pending	pending
SJK16.3	pending		pending
SJK17.25	pending	pending	pending
SJK17.26	pending	pending	pending
SJK18.1	pending
SJK18.4	pending
SJK18.5	pending
SJK18.7	pending		pending
SJK18.8	pending		pending
SJK19.2	pending		pending
SJK19.3	pending	pending	pending
SJK20.2	pending
SJK20.6	pending
SJK20.8	pending
SJK20.10			pending
SJK20.11	pending
SJK20.12	pending	pending	pending
SJK20.13	pending		pending
SJK21.1	pending
SJK21.6	pending
SJK21.7	pending
SJK25.2	pending
SJK30.1			pending
SJK30.4			pending
SJK31.2	pending		pending
SJK31.3	pending	pending	pending
SJK31.4	pending
SJK31.5			pending
SJK31.6	pending		pending
SJK31.13	pending		pending
SJK31.14	pending	pending	pending
SJK31.15	pending	pending	pending
SJK31.16	pending	pending	pending
SJK31.17	pending	pending	pending
SJK32.1	pending	pending	pending
SJK32.2	pending	pending	pending
SJK32.3	pending	pending	pending
SJK32.4	pending
SJK32.5	pending	pending	pending
SJK32.6	pending	pending	pending
SJK34.1			pending
SJK37.1	pending
SJK38.1			pending
SJK39.3	pending
SJK41.2	pending
SJK41.5	pending	pending	pending
SJK41.6	pending	pending	pending
SJK41.7	pending		pending
SJK41.8	pending	pending	pending
SJK41.9	pending	pending	pending
SJK41.10	pending	pending	pending
SJK41.11	pending	pending	pending
SJK41.12	pending	pending	pending
SJK41.13	pending	pending	pending
SJK44.1	pending	pending
SJK44.2	pending	pending
SJK44.3	pending	pending
SJK44.4	pending	pending
SJK44.5	pending	pending
SJK44.6	pending	pending	pending
SJK46.14	pending	pending	pending
SJK46.15	pending	pending	pending
SJK46.16	pending	pending	pending
SJK46.17	pending	pending	pending
SJK46.18	pending		pending
SJK46.19	pending	pending	pending
SJK46.20	pending	pending	pending
SJK46.21	pending	pending	pending
