# Supplementary material for: Trade in Zambian Edible Orchids—DNA Barcoding Reveals the Use of Unexpected Orchid Taxa for Chikanda
Source: Genes (Basel). 2018 Nov 30;9(12):595. doi: 10.3390/genes9120595 (PMC6315803; doi:10.3390/genes9120595)
Supplement: Supplementary file 1 [file genes-09-00595-s001.zip › TiZeo_Supplementary_Files/Table_S3_BLAST_hit_table_nrITS.xlsx]

## Sheet: Sheet1
Query ID-barcode	Subject ID	Subject title	% identity	alignment length	mismatches	gap opens	gaps	q. start	q. end	s. start	s. end	E-value	Bit score	Remarks
SJK04.01-ITS	gb|DQ414963.1|	Disa robusta voucher Bytebier 2166 18S ribosomal RNA gene, partial sequence; internal transcribed spacer 1, 5.8S ribosomal RNA gene, and internal transcribed spacer 2, complete sequence; and 25S ribosomal RNA gene, partial sequence.	97.852	745	16	0	0	1	745	745	1	0	1288
SJK04.01-ITS	gb|DQ414967.1|	Disa miniata voucher van der Niet 194 18S ribosomal RNA gene, partial sequence; internal transcribed spacer 1, 5.8S ribosomal RNA gene, and internal transcribed spacer 2, complete sequence; and 25S ribosomal RNA gene, partial sequence.	97.45	745	19	0	0	1	745	745	1	0	1271
SJK04.01-ITS	gb|DQ414970.1|	Disa satyriopsis voucher Bytebier 2510 18S ribosomal RNA gene, partial sequence; internal transcribed spacer 1, 5.8S ribosomal RNA gene, and internal transcribed spacer 2, complete sequence; and 25S ribosomal RNA gene, partial sequence.	97.45	745	19	0	0	1	745	745	1	0	1271
SJK04.01-ITS	gb|DQ414972.1|	Disa erubescens subsp. carsonii voucher Bytebier 2170 18S ribosomal RNA gene, partial sequence; internal transcribed spacer 1, 5.8S ribosomal RNA gene, and internal transcribed spacer 2, complete sequence; and 25S ribosomal RNA gene, partial sequence.	97.45	745	19	0	0	1	745	745	1	0	1271
SJK04.01-ITS	gb|DQ414969.1|	Disa ornithantha voucher Bytebier 2496 18S ribosomal RNA gene, partial sequence; internal transcribed spacer 1, 5.8S ribosomal RNA gene, and internal transcribed spacer 2, complete sequence; and 25S ribosomal RNA gene, partial sequence.	97.315	745	20	0	0	1	745	745	1	0	1267
SJK04.02-ITS	N/A	Disa_welwitschii_subsp._welwitschii_RB420	98.952	477	1	4	4	1	477	74	546	0	850	F error
SJK04.02-ITS	N/A	Disa_welwitschii_subsp._welwitschii_RB408	98.952	477	1	4	4	1	477	73	545	0	850	F error
SJK04.02-ITS	N/A	Disa_welwitschii_subsp._welwitschii_RB441	98.323	477	4	4	4	1	477	92	564	0	833	F error
SJK04.02-ITS	gb|DQ414963.1|	Disa robusta voucher Bytebier 2166 18S ribosomal RNA gene, partial sequence; internal transcribed spacer 1, 5.8S ribosomal RNA gene, and internal transcribed spacer 2, complete sequence; and 25S ribosomal RNA gene, partial sequence.	97.065	477	10	4	4	1	477	718	246	0	800	F error
SJK04.02-ITS	gb|DQ414965.1|	Disa ukingensis voucher Kurzweil 2009a 18S ribosomal RNA gene, partial sequence; internal transcribed spacer 1, 5.8S ribosomal RNA gene, and internal transcribed spacer 2, complete sequence; and 25S ribosomal RNA gene, partial sequence.	96.646	477	12	4	4	1	477	718	246	0	789	F error
SJK04.03-ITS	gb|DQ414963.1|	Disa robusta voucher Bytebier 2166 18S ribosomal RNA gene, partial sequence; internal transcribed spacer 1, 5.8S ribosomal RNA gene, and internal transcribed spacer 2, complete sequence; and 25S ribosomal RNA gene, partial sequence.	98.199	833	15	0	0	19	851	833	1	0	1456
SJK04.03-ITS	gb|DQ414967.1|	Disa miniata voucher van der Niet 194 18S ribosomal RNA gene, partial sequence; internal transcribed spacer 1, 5.8S ribosomal RNA gene, and internal transcribed spacer 2, complete sequence; and 25S ribosomal RNA gene, partial sequence.	97.839	833	18	0	0	19	851	833	1	0	1439
SJK04.03-ITS	gb|DQ414970.1|	Disa satyriopsis voucher Bytebier 2510 18S ribosomal RNA gene, partial sequence; internal transcribed spacer 1, 5.8S ribosomal RNA gene, and internal transcribed spacer 2, complete sequence; and 25S ribosomal RNA gene, partial sequence.	97.839	833	18	0	0	19	851	833	1	0	1439
SJK04.03-ITS	gb|DQ414972.1|	Disa erubescens subsp. carsonii voucher Bytebier 2170 18S ribosomal RNA gene, partial sequence; internal transcribed spacer 1, 5.8S ribosomal RNA gene, and internal transcribed spacer 2, complete sequence; and 25S ribosomal RNA gene, partial sequence.	97.839	833	18	0	0	19	851	833	1	0	1439
SJK04.03-ITS	gb|DQ414969.1|	Disa ornithantha voucher Bytebier 2496 18S ribosomal RNA gene, partial sequence; internal transcribed spacer 1, 5.8S ribosomal RNA gene, and internal transcribed spacer 2, complete sequence; and 25S ribosomal RNA gene, partial sequence.	97.719	833	19	0	0	19	851	833	1	0	1435
SJK04.05-ITS	gb|DQ414963.1|	Disa robusta voucher Bytebier 2166 18S ribosomal RNA gene, partial sequence; internal transcribed spacer 1, 5.8S ribosomal RNA gene, and internal transcribed spacer 2, complete sequence; and 25S ribosomal RNA gene, partial sequence.	98.011	754	15	0	0	1	754	754	1	0	1310
SJK04.05-ITS	gb|DQ414967.1|	Disa miniata voucher van der Niet 194 18S ribosomal RNA gene, partial sequence; internal transcribed spacer 1, 5.8S ribosomal RNA gene, and internal transcribed spacer 2, complete sequence; and 25S ribosomal RNA gene, partial sequence.	97.613	754	18	0	0	1	754	754	1	0	1293
SJK04.05-ITS	gb|DQ414970.1|	Disa satyriopsis voucher Bytebier 2510 18S ribosomal RNA gene, partial sequence; internal transcribed spacer 1, 5.8S ribosomal RNA gene, and internal transcribed spacer 2, complete sequence; and 25S ribosomal RNA gene, partial sequence.	97.613	754	18	0	0	1	754	754	1	0	1293
SJK04.05-ITS	gb|DQ414972.1|	Disa erubescens subsp. carsonii voucher Bytebier 2170 18S ribosomal RNA gene, partial sequence; internal transcribed spacer 1, 5.8S ribosomal RNA gene, and internal transcribed spacer 2, complete sequence; and 25S ribosomal RNA gene, partial sequence.	97.613	754	18	0	0	1	754	754	1	0	1293
SJK04.05-ITS	gb|DQ414969.1|	Disa ornithantha voucher Bytebier 2496 18S ribosomal RNA gene, partial sequence; internal transcribed spacer 1, 5.8S ribosomal RNA gene, and internal transcribed spacer 2, complete sequence; and 25S ribosomal RNA gene, partial sequence.	97.48	754	19	0	0	1	754	754	1	0	1290
SJK04.09-ITS	N/A	Satyrium_buchananii_RB442	97.946	633	12	1	1	1	633	677	46	0	1096
SJK04.09-ITS	gb|AY704982.1|	Satyrium buchananii voucher HK2053 internal transcribed spacer 1, 5.8S ribosomal RNA gene, and internal transcribed spacer 2, complete sequence.	97.893	617	12	1	1	18	633	1	617	0	1068
SJK04.09-ITS	gb|AY704989.1|	Satyrium longicauda voucher BB2249 internal transcribed spacer 1, 5.8S ribosomal RNA gene, and internal transcribed spacer 2, complete sequence.	97.24	616	17	0	0	18	633	1	616	0	1046
SJK04.09-ITS	gb|EF601501.1|	Satyrium longicauda var. longicauda voucher BB2253 clone 1 internal transcribed spacer 1, partial sequence; 5.8S ribosomal RNA gene, complete sequence; and internal transcribed spacer 2, partial sequence.	96.916	616	19	0	0	18	633	1	616	0	1033
SJK04.09-ITS	gb|EF601502.1|	Satyrium longicauda var. longicauda voucher BB2253 clone 2 internal transcribed spacer 1, partial sequence; 5.8S ribosomal RNA gene, complete sequence; and internal transcribed spacer 2, partial sequence.	95.617	616	23	2	4	18	633	1	612	0	985
SJK04.11-ITS	N/A	Satyrium_buchananii_RB442	100	699	0	0	0	71	769	1	699	0	1291
SJK04.11-ITS	gb|AY704982.1|	Satyrium buchananii voucher HK2053 internal transcribed spacer 1, 5.8S ribosomal RNA gene, and internal transcribed spacer 2, complete sequence.	99.029	618	4	2	2	115	730	618	1	0	1109
SJK04.11-ITS	gb|EF601501.1|	Satyrium longicauda var. longicauda voucher BB2253 clone 1 internal transcribed spacer 1, partial sequence; 5.8S ribosomal RNA gene, complete sequence; and internal transcribed spacer 2, partial sequence.	97.774	629	13	1	1	103	730	629	1	0	1083
SJK04.11-ITS	gb|AY704989.1|	Satyrium longicauda voucher BB2249 internal transcribed spacer 1, 5.8S ribosomal RNA gene, and internal transcribed spacer 2, complete sequence.	98.055	617	11	1	1	115	730	617	1	0	1074
SJK04.11-ITS	gb|EF601502.1|	Satyrium longicauda var. longicauda voucher BB2253 clone 2 internal transcribed spacer 1, partial sequence; 5.8S ribosomal RNA gene, complete sequence; and internal transcribed spacer 2, partial sequence.	96.184	629	19	3	5	103	730	625	1	0	1024
SJK04.12-ITS	N/A	Satyrium_buchananii_RB442	97.077	650	10	9	9	2	651	18	658	0	1086	F error
SJK04.12-ITS	gb|AY704982.1|	Satyrium buchananii voucher HK2053 internal transcribed spacer 1, 5.8S ribosomal RNA gene, and internal transcribed spacer 2, complete sequence.	96.955	624	10	9	9	29	651	618	3	0	1040	F error
SJK04.12-ITS	gb|EF601501.1|	Satyrium longicauda var. longicauda voucher BB2253 clone 1 internal transcribed spacer 1, partial sequence; 5.8S ribosomal RNA gene, complete sequence; and internal transcribed spacer 2, partial sequence.	96.22	635	16	8	8	17	651	629	3	0	1033	F error
SJK04.12-ITS	gb|AY704989.1|	Satyrium longicauda voucher BB2249 internal transcribed spacer 1, 5.8S ribosomal RNA gene, and internal transcribed spacer 2, complete sequence.	96.469	623	14	8	8	29	651	617	3	0	1024	F error
SJK04.12-ITS	gb|EF601502.1|	Satyrium longicauda var. longicauda voucher BB2253 clone 2 internal transcribed spacer 1, partial sequence; 5.8S ribosomal RNA gene, complete sequence; and internal transcribed spacer 2, partial sequence.	94.646	635	22	10	12	17	651	625	3	0	974	F error
SJK04.13-ITS	N/A	Satyrium_buchananii_RB442	97.885	662	12	2	2	1	662	40	699	0	1144
SJK04.13-ITS	gb|AY704982.1|	Satyrium buchananii voucher HK2053 internal transcribed spacer 1, 5.8S ribosomal RNA gene, and internal transcribed spacer 2, complete sequence.	97.896	618	12	1	1	7	623	618	1	0	1070
SJK04.13-ITS	gb|AY704989.1|	Satyrium longicauda voucher BB2249 internal transcribed spacer 1, 5.8S ribosomal RNA gene, and internal transcribed spacer 2, complete sequence.	97.245	617	17	0	0	7	623	617	1	0	1048
SJK04.13-ITS	gb|EF601501.1|	Satyrium longicauda var. longicauda voucher BB2253 clone 1 internal transcribed spacer 1, partial sequence; 5.8S ribosomal RNA gene, complete sequence; and internal transcribed spacer 2, partial sequence.	96.79	623	19	1	1	1	623	622	1	0	1038
SJK04.13-ITS	gb|EF601502.1|	Satyrium longicauda var. longicauda voucher BB2253 clone 2 internal transcribed spacer 1, partial sequence; 5.8S ribosomal RNA gene, complete sequence; and internal transcribed spacer 2, partial sequence.	95.506	623	23	3	5	1	623	618	1	0	990
SJK05.01-ITS	N/A	Satyrium_buchananii_RB442	98.482	527	7	1	1	1	526	569	43	0	928
SJK05.01-ITS	gb|AY704982.1|	Satyrium buchananii voucher HK2053 internal transcribed spacer 1, 5.8S ribosomal RNA gene, and internal transcribed spacer 2, complete sequence.	97.893	522	9	2	2	1	520	92	613	0	904
SJK05.01-ITS	gb|AY704989.1|	Satyrium longicauda voucher BB2249 internal transcribed spacer 1, 5.8S ribosomal RNA gene, and internal transcribed spacer 2, complete sequence.	96.929	521	15	1	1	1	520	92	612	0	874
SJK05.01-ITS	gb|EF601501.1|	Satyrium longicauda var. longicauda voucher BB2253 clone 1 internal transcribed spacer 1, partial sequence; 5.8S ribosomal RNA gene, complete sequence; and internal transcribed spacer 2, partial sequence.	96.212	528	18	2	2	1	526	92	619	0	863
SJK05.01-ITS	gb|EF601502.1|	Satyrium longicauda var. longicauda voucher BB2253 clone 2 internal transcribed spacer 1, partial sequence; 5.8S ribosomal RNA gene, complete sequence; and internal transcribed spacer 2, partial sequence.	94.867	526	24	3	3	3	526	91	615	0	819
SJK05.04-ITS	N/A	Satyrium_buchananii_RB442	96.898	677	13	6	8	1	673	27	699	0	1127	No assembly
SJK05.04-ITS	gb|AY704982.1|	Satyrium buchananii voucher HK2053 internal transcribed spacer 1, 5.8S ribosomal RNA gene, and internal transcribed spacer 2, complete sequence.	95.659	622	17	8	10	19	634	618	1	0	992	No assembly
SJK05.04-ITS	gb|EF601501.1|	Satyrium longicauda var. longicauda voucher BB2253 clone 1 internal transcribed spacer 1, partial sequence; 5.8S ribosomal RNA gene, complete sequence; and internal transcribed spacer 2, partial sequence.	94.471	633	26	7	9	7	634	629	1	0	966	No assembly
SJK05.04-ITS	gb|AY704989.1|	Satyrium longicauda voucher BB2249 internal transcribed spacer 1, 5.8S ribosomal RNA gene, and internal transcribed spacer 2, complete sequence.	94.686	621	24	7	9	19	634	617	1	0	957	No assembly
SJK05.04-ITS	gb|EF601502.1|	Satyrium longicauda var. longicauda voucher BB2253 clone 2 internal transcribed spacer 1, partial sequence; 5.8S ribosomal RNA gene, complete sequence; and internal transcribed spacer 2, partial sequence.	92.891	633	32	9	13	7	634	625	1	0	907	No assembly
SJK05.05-ITS	N/A	Satyrium_buchananii_RB442	99.7	667	1	1	1	1	667	34	699	0	1219
SJK05.05-ITS	gb|AY704982.1|	Satyrium buchananii voucher HK2053 internal transcribed spacer 1, 5.8S ribosomal RNA gene, and internal transcribed spacer 2, complete sequence.	98.865	617	5	2	2	14	628	617	1	0	1101
SJK05.05-ITS	gb|EF601501.1|	Satyrium longicauda var. longicauda voucher BB2253 clone 1 internal transcribed spacer 1, partial sequence; 5.8S ribosomal RNA gene, complete sequence; and internal transcribed spacer 2, partial sequence.	97.456	629	14	2	2	1	628	628	1	0	1072
SJK05.05-ITS	gb|AY704989.1|	Satyrium longicauda voucher BB2249 internal transcribed spacer 1, 5.8S ribosomal RNA gene, and internal transcribed spacer 2, complete sequence.	97.89	616	12	1	1	14	628	616	1	0	1066
SJK05.05-ITS	gb|EF601502.1|	Satyrium longicauda var. longicauda voucher BB2253 clone 2 internal transcribed spacer 1, partial sequence; 5.8S ribosomal RNA gene, complete sequence; and internal transcribed spacer 2, partial sequence.	95.866	629	20	4	6	1	628	624	1	0	1013
SJK05.06-ITS	N/A	Satyrium_buchananii_RB442	99.846	649	1	0	0	1	649	51	699	0	1194
SJK05.06-ITS	gb|AY704982.1|	Satyrium buchananii voucher HK2053 internal transcribed spacer 1, 5.8S ribosomal RNA gene, and internal transcribed spacer 2, complete sequence.	98.856	612	5	2	2	1	610	612	1	0	1092
SJK05.06-ITS	gb|AY704989.1|	Satyrium longicauda voucher BB2249 internal transcribed spacer 1, 5.8S ribosomal RNA gene, and internal transcribed spacer 2, complete sequence.	97.872	611	12	1	1	1	610	611	1	0	1057
SJK05.06-ITS	gb|EF601501.1|	Satyrium longicauda var. longicauda voucher BB2253 clone 1 internal transcribed spacer 1, partial sequence; 5.8S ribosomal RNA gene, complete sequence; and internal transcribed spacer 2, partial sequence.	97.545	611	14	1	1	1	610	611	1	0	1044
SJK05.06-ITS	gb|EF601502.1|	Satyrium longicauda var. longicauda voucher BB2253 clone 2 internal transcribed spacer 1, partial sequence; 5.8S ribosomal RNA gene, complete sequence; and internal transcribed spacer 2, partial sequence.	95.908	611	20	3	5	1	610	607	1	0	985
SJK05.07-ITS	N/A	Satyrium_buchananii_RB442	100	492	0	0	0	1	492	73	564	0	909
SJK05.07-ITS	gb|AY704982.1|	Satyrium buchananii voucher HK2053 internal transcribed spacer 1, 5.8S ribosomal RNA gene, and internal transcribed spacer 2, complete sequence.	98.988	494	3	2	2	1	492	590	97	0	885
SJK05.07-ITS	gb|AY704989.1|	Satyrium longicauda voucher BB2249 internal transcribed spacer 1, 5.8S ribosomal RNA gene, and internal transcribed spacer 2, complete sequence.	98.58	493	6	1	1	1	492	589	97	0	872
SJK05.07-ITS	gb|EF601501.1|	Satyrium longicauda var. longicauda voucher BB2253 clone 1 internal transcribed spacer 1, partial sequence; 5.8S ribosomal RNA gene, complete sequence; and internal transcribed spacer 2, partial sequence.	97.972	493	9	1	1	1	492	589	97	0	854
SJK05.07-ITS	gb|EF601502.1|	Satyrium longicauda var. longicauda voucher BB2253 clone 2 internal transcribed spacer 1, partial sequence; 5.8S ribosomal RNA gene, complete sequence; and internal transcribed spacer 2, partial sequence.	96.146	493	17	2	2	1	492	585	94	0	804
SJK05.09-ITS	N/A	Satyrium_buchananii_RB442	99.851	673	1	0	0	120	792	699	27	0	1238
SJK05.09-ITS	gb|AY704982.1|	Satyrium buchananii voucher HK2053 internal transcribed spacer 1, 5.8S ribosomal RNA gene, and internal transcribed spacer 2, complete sequence.	98.867	618	5	2	2	159	774	1	618	0	1103
SJK05.09-ITS	gb|EF601501.1|	Satyrium longicauda var. longicauda voucher BB2253 clone 1 internal transcribed spacer 1, partial sequence; 5.8S ribosomal RNA gene, complete sequence; and internal transcribed spacer 2, partial sequence.	97.615	629	14	1	1	159	786	1	629	0	1077
SJK05.09-ITS	gb|AY704989.1|	Satyrium longicauda voucher BB2249 internal transcribed spacer 1, 5.8S ribosomal RNA gene, and internal transcribed spacer 2, complete sequence.	97.893	617	12	1	1	159	774	1	617	0	1068
SJK05.09-ITS	gb|EF601502.1|	Satyrium longicauda var. longicauda voucher BB2253 clone 2 internal transcribed spacer 1, partial sequence; 5.8S ribosomal RNA gene, complete sequence; and internal transcribed spacer 2, partial sequence.	96.025	629	20	3	5	159	786	1	625	0	1018
SJK05.10-ITS	N/A	Satyrium_buchananii_RB442	96.269	134	4	1	1	12	145	27	159	1.15e-58	219	No assembly
SJK05.10-ITS	gb|EF601501.1|	Satyrium longicauda var. longicauda voucher BB2253 clone 1 internal transcribed spacer 1, partial sequence; 5.8S ribosomal RNA gene, complete sequence; and internal transcribed spacer 2, partial sequence.	93.023	129	7	2	2	18	145	629	502	3.24e-49	187	No assembly
SJK05.10-ITS	N/A	Satyrium_buchananii_RB442	94.167	120	7	0	0	241	360	568	449	4.19e-48	183	No assembly
SJK05.10-ITS	gb|EF601502.1|	Satyrium longicauda var. longicauda voucher BB2253 clone 2 internal transcribed spacer 1, partial sequence; 5.8S ribosomal RNA gene, complete sequence; and internal transcribed spacer 2, partial sequence.	92.248	129	8	2	2	18	145	625	498	1.51e-47	182	No assembly
SJK05.10-ITS	gb|AY704982.1|	Satyrium buchananii voucher HK2053 internal transcribed spacer 1, 5.8S ribosomal RNA gene, and internal transcribed spacer 2, complete sequence.	94.017	117	5	2	2	30	145	618	503	1.95e-46	178	No assembly
SJK05.12-ITS	N/A	Satyrium_buchananii_RB442	99.413	681	3	1	1	14	693	19	699	0	1234
SJK05.12-ITS	gb|AY704982.1|	Satyrium buchananii voucher HK2053 internal transcribed spacer 1, 5.8S ribosomal RNA gene, and internal transcribed spacer 2, complete sequence.	98.867	618	5	2	2	39	654	618	1	0	1103
SJK05.12-ITS	gb|EF601501.1|	Satyrium longicauda var. longicauda voucher BB2253 clone 1 internal transcribed spacer 1, partial sequence; 5.8S ribosomal RNA gene, complete sequence; and internal transcribed spacer 2, partial sequence.	97.615	629	14	1	1	27	654	629	1	0	1077
SJK05.12-ITS	gb|AY704989.1|	Satyrium longicauda voucher BB2249 internal transcribed spacer 1, 5.8S ribosomal RNA gene, and internal transcribed spacer 2, complete sequence.	97.893	617	12	1	1	39	654	617	1	0	1068
SJK05.12-ITS	gb|EF601502.1|	Satyrium longicauda var. longicauda voucher BB2253 clone 2 internal transcribed spacer 1, partial sequence; 5.8S ribosomal RNA gene, complete sequence; and internal transcribed spacer 2, partial sequence.	96.025	629	20	3	5	27	654	625	1	0	1018
SJK05.13-ITS	N/A	Satyrium_buchananii_RB442	92.857	126	7	2	2	1	125	42	166	9.25e-48	182	No assembly
SJK05.13-ITS	gb|AY704982.1|	Satyrium buchananii voucher HK2053 internal transcribed spacer 1, 5.8S ribosomal RNA gene, and internal transcribed spacer 2, complete sequence.	91.129	124	8	3	3	4	125	618	496	2.59e-43	167	No assembly
SJK05.13-ITS	gb|EF601501.1|	Satyrium longicauda var. longicauda voucher BB2253 clone 1 internal transcribed spacer 1, partial sequence; 5.8S ribosomal RNA gene, complete sequence; and internal transcribed spacer 2, partial sequence.	89.764	127	10	3	3	1	125	620	495	4.33e-41	159	No assembly
SJK05.13-ITS	gb|AY704989.1|	Satyrium longicauda voucher BB2249 internal transcribed spacer 1, 5.8S ribosomal RNA gene, and internal transcribed spacer 2, complete sequence.	89.516	124	10	3	3	4	125	617	495	2.02e-39	154	No assembly
SJK05.13-ITS	gb|EF601502.1|	Satyrium longicauda var. longicauda voucher BB2253 clone 2 internal transcribed spacer 1, partial sequence; 5.8S ribosomal RNA gene, complete sequence; and internal transcribed spacer 2, partial sequence.	88.8	125	11	3	3	1	123	616	493	2.61e-38	150	No assembly
SJK05.15-ITS	N/A	Satyrium_buchananii_RB442	97.674	344	6	2	2	1	343	55	397	2.01e-170	590	F error
SJK05.15-ITS	gb|AY704982.1|	Satyrium buchananii voucher HK2053 internal transcribed spacer 1, 5.8S ribosomal RNA gene, and internal transcribed spacer 2, complete sequence.	97.101	345	7	3	3	1	343	608	265	1.21e-167	580	F error
SJK05.15-ITS	gb|AY704989.1|	Satyrium longicauda voucher BB2249 internal transcribed spacer 1, 5.8S ribosomal RNA gene, and internal transcribed spacer 2, complete sequence.	96.512	344	9	3	3	2	343	606	264	9.4e-164	568	F error
SJK05.15-ITS	gb|EF601501.1|	Satyrium longicauda var. longicauda voucher BB2253 clone 1 internal transcribed spacer 1, partial sequence; 5.8S ribosomal RNA gene, complete sequence; and internal transcribed spacer 2, partial sequence.	96.232	345	10	3	3	1	343	607	264	4.37e-162	562	F error
SJK05.15-ITS	gb|EF601502.1|	Satyrium longicauda var. longicauda voucher BB2253 clone 2 internal transcribed spacer 1, partial sequence; 5.8S ribosomal RNA gene, complete sequence; and internal transcribed spacer 2, partial sequence.	94.783	345	15	3	3	1	343	603	260	9.54e-154	534	F error
SJK05.17-ITS	N/A	Satyrium_buchananii_RB442	96.714	639	13	6	8	1	635	65	699	0	1057	No assembly
SJK05.17-ITS	gb|AY704982.1|	Satyrium buchananii voucher HK2053 internal transcribed spacer 1, 5.8S ribosomal RNA gene, and internal transcribed spacer 2, complete sequence.	95.515	602	17	8	10	1	596	598	1	0	955	No assembly
SJK05.17-ITS	gb|AY704989.1|	Satyrium longicauda voucher BB2249 internal transcribed spacer 1, 5.8S ribosomal RNA gene, and internal transcribed spacer 2, complete sequence.	94.842	601	22	7	9	1	596	597	1	0	931	No assembly
SJK05.17-ITS	gb|EF601501.1|	Satyrium longicauda var. longicauda voucher BB2253 clone 1 internal transcribed spacer 1, partial sequence; 5.8S ribosomal RNA gene, complete sequence; and internal transcribed spacer 2, partial sequence.	94.343	601	25	7	9	1	596	597	1	0	913	No assembly
SJK05.17-ITS	gb|EF601502.1|	Satyrium longicauda var. longicauda voucher BB2253 clone 2 internal transcribed spacer 1, partial sequence; 5.8S ribosomal RNA gene, complete sequence; and internal transcribed spacer 2, partial sequence.	92.679	601	31	9	13	1	596	593	1	0	854	No assembly
SJK05.18-ITS	N/A	Satyrium_buchananii_RB442	99.857	699	1	0	0	50	748	1	699	0	1286
SJK05.18-ITS	gb|AY704982.1|	Satyrium buchananii voucher HK2053 internal transcribed spacer 1, 5.8S ribosomal RNA gene, and internal transcribed spacer 2, complete sequence.	98.867	618	5	2	2	94	709	618	1	0	1103
SJK05.18-ITS	gb|EF601501.1|	Satyrium longicauda var. longicauda voucher BB2253 clone 1 internal transcribed spacer 1, partial sequence; 5.8S ribosomal RNA gene, complete sequence; and internal transcribed spacer 2, partial sequence.	97.615	629	14	1	1	82	709	629	1	0	1077
SJK05.18-ITS	gb|AY704989.1|	Satyrium longicauda voucher BB2249 internal transcribed spacer 1, 5.8S ribosomal RNA gene, and internal transcribed spacer 2, complete sequence.	97.893	617	12	1	1	94	709	617	1	0	1068
SJK05.18-ITS	gb|EF601502.1|	Satyrium longicauda var. longicauda voucher BB2253 clone 2 internal transcribed spacer 1, partial sequence; 5.8S ribosomal RNA gene, complete sequence; and internal transcribed spacer 2, partial sequence.	96.025	629	20	3	5	82	709	625	1	0	1018
SJK07.01-ITS	N/A	Brachycorythis_buchananii_RB409	96.126	697	25	2	2	94	789	696	1	0	1136
SJK07.01-ITS	N/A	Habenaria_pseudociliosa_FM814	90.104	869	68	15	18	6	867	6	863	0	1112
SJK07.01-ITS	N/A	Habenaria_laevigata_BB2213	90.034	873	67	17	20	6	867	6	869	0	1112
SJK07.01-ITS	N/A	Bonatea_steudneri_BB3143	89.54	870	74	12	17	6	867	6	866	0	1086
SJK07.01-ITS	N/A	Habenaria_bonateoides_TAHbona	89.45	872	71	15	21	6	867	6	866	0	1081
SJK08.20-ITS	N/A	Satyrium_buchananii_RB442	99.506	607	0	3	3	1	607	22	625	0	1101	F error
SJK08.20-ITS	gb|AY704982.1|	Satyrium buchananii voucher HK2053 internal transcribed spacer 1, 5.8S ribosomal RNA gene, and internal transcribed spacer 2, complete sequence.	98.472	589	4	5	5	24	610	618	33	0	1035	F error
SJK08.20-ITS	gb|EF601501.1|	Satyrium longicauda var. longicauda voucher BB2253 clone 1 internal transcribed spacer 1, partial sequence; 5.8S ribosomal RNA gene, complete sequence; and internal transcribed spacer 2, partial sequence.	97	600	14	4	4	12	610	629	33	0	1005	F error
SJK08.20-ITS	gb|AY704989.1|	Satyrium longicauda voucher BB2249 internal transcribed spacer 1, 5.8S ribosomal RNA gene, and internal transcribed spacer 2, complete sequence.	97.279	588	12	4	4	24	610	617	33	0	996	F error
SJK08.20-ITS	gb|EF601502.1|	Satyrium longicauda var. longicauda voucher BB2253 clone 2 internal transcribed spacer 1, partial sequence; 5.8S ribosomal RNA gene, complete sequence; and internal transcribed spacer 2, partial sequence.	95.333	600	20	7	8	12	610	625	33	0	946	F error
SJK08.21-ITS	gb|DQ414963.1|	Disa robusta voucher Bytebier 2166 18S ribosomal RNA gene, partial sequence; internal transcribed spacer 1, 5.8S ribosomal RNA gene, and internal transcribed spacer 2, complete sequence; and 25S ribosomal RNA gene, partial sequence.	97.899	714	15	0	0	1	714	714	1	0	1236
SJK08.21-ITS	gb|DQ414967.1|	Disa miniata voucher van der Niet 194 18S ribosomal RNA gene, partial sequence; internal transcribed spacer 1, 5.8S ribosomal RNA gene, and internal transcribed spacer 2, complete sequence; and 25S ribosomal RNA gene, partial sequence.	97.479	714	18	0	0	1	714	714	1	0	1219
SJK08.21-ITS	gb|DQ414970.1|	Disa satyriopsis voucher Bytebier 2510 18S ribosomal RNA gene, partial sequence; internal transcribed spacer 1, 5.8S ribosomal RNA gene, and internal transcribed spacer 2, complete sequence; and 25S ribosomal RNA gene, partial sequence.	97.479	714	18	0	0	1	714	714	1	0	1219
SJK08.21-ITS	gb|DQ414972.1|	Disa erubescens subsp. carsonii voucher Bytebier 2170 18S ribosomal RNA gene, partial sequence; internal transcribed spacer 1, 5.8S ribosomal RNA gene, and internal transcribed spacer 2, complete sequence; and 25S ribosomal RNA gene, partial sequence.	97.479	714	18	0	0	1	714	714	1	0	1219
SJK08.21-ITS	gb|DQ414969.1|	Disa ornithantha voucher Bytebier 2496 18S ribosomal RNA gene, partial sequence; internal transcribed spacer 1, 5.8S ribosomal RNA gene, and internal transcribed spacer 2, complete sequence; and 25S ribosomal RNA gene, partial sequence.	97.472	712	18	0	0	3	714	712	1	0	1216
SJK08.22-ITS	gb|DQ414963.1|	Disa robusta voucher Bytebier 2166 18S ribosomal RNA gene, partial sequence; internal transcribed spacer 1, 5.8S ribosomal RNA gene, and internal transcribed spacer 2, complete sequence; and 25S ribosomal RNA gene, partial sequence.	97.899	714	15	0	0	1	714	714	1	0	1236	No assembly
SJK08.22-ITS	gb|DQ414967.1|	Disa miniata voucher van der Niet 194 18S ribosomal RNA gene, partial sequence; internal transcribed spacer 1, 5.8S ribosomal RNA gene, and internal transcribed spacer 2, complete sequence; and 25S ribosomal RNA gene, partial sequence.	97.479	714	18	0	0	1	714	714	1	0	1219	No assembly
SJK08.22-ITS	gb|DQ414970.1|	Disa satyriopsis voucher Bytebier 2510 18S ribosomal RNA gene, partial sequence; internal transcribed spacer 1, 5.8S ribosomal RNA gene, and internal transcribed spacer 2, complete sequence; and 25S ribosomal RNA gene, partial sequence.	97.479	714	18	0	0	1	714	714	1	0	1219	No assembly
SJK08.22-ITS	gb|DQ414972.1|	Disa erubescens subsp. carsonii voucher Bytebier 2170 18S ribosomal RNA gene, partial sequence; internal transcribed spacer 1, 5.8S ribosomal RNA gene, and internal transcribed spacer 2, complete sequence; and 25S ribosomal RNA gene, partial sequence.	97.479	714	18	0	0	1	714	714	1	0	1219	No assembly
SJK08.22-ITS	N/A	Satyrium_buchananii_RB442	99.849	662	1	0	0	728	1389	38	699	0	1218	No assembly
SJK08.32-ITS	N/A	Satyrium_buchananii_RB442	100	699	0	0	0	80	778	1	699	0	1291
SJK08.32-ITS	gb|AY704982.1|	Satyrium buchananii voucher HK2053 internal transcribed spacer 1, 5.8S ribosomal RNA gene, and internal transcribed spacer 2, complete sequence.	99.029	618	4	2	2	124	739	618	1	0	1109
SJK08.32-ITS	gb|EF601501.1|	Satyrium longicauda var. longicauda voucher BB2253 clone 1 internal transcribed spacer 1, partial sequence; 5.8S ribosomal RNA gene, complete sequence; and internal transcribed spacer 2, partial sequence.	97.774	629	13	1	1	112	739	629	1	0	1083
SJK08.32-ITS	gb|AY704989.1|	Satyrium longicauda voucher BB2249 internal transcribed spacer 1, 5.8S ribosomal RNA gene, and internal transcribed spacer 2, complete sequence.	98.055	617	11	1	1	124	739	617	1	0	1074
SJK08.32-ITS	gb|EF601502.1|	Satyrium longicauda var. longicauda voucher BB2253 clone 2 internal transcribed spacer 1, partial sequence; 5.8S ribosomal RNA gene, complete sequence; and internal transcribed spacer 2, partial sequence.	96.184	629	19	3	5	112	739	625	1	0	1024
SJK09.07-ITS	N/A	Satyrium_carsonii_RB416	100	608	0	0	0	1	608	70	677	0	1123
SJK09.07-ITS	gb|EF601484.1|	Satyrium carsonii voucher T195 internal transcribed spacer 1, partial sequence; 5.8S ribosomal RNA gene, complete sequence; and internal transcribed spacer 2, partial sequence.	100	607	0	0	0	1	607	607	1	0	1122
SJK09.07-ITS	gb|AY704993.1|	Satyrium orbiculare voucher HK2043 internal transcribed spacer 1, 5.8S ribosomal RNA gene, and internal transcribed spacer 2, complete sequence.	95.261	612	22	2	7	1	607	610	1	0	965
SJK09.07-ITS	N/A	Satyrium_kitimboense_RB400	92.53	656	39	5	10	1	647	82	736	0	931
SJK09.07-ITS	N/A	Satyrium_kitimboense_RB406	92.485	652	39	5	10	1	643	76	726	0	924
SJK10.15-ITS	N/A	Habenaria_zambesina_RB450	88.991	218	14	9	10	1	209	332	548	2.04e-71	261	F error
SJK10.15-ITS	gb|DQ522076.1|	Habenaria laevigata isolate MP26 18S ribosomal RNA gene, partial sequence; internal transcribed spacer 1, 5.8S ribosomal RNA gene, and internal transcribed spacer 2, complete sequence; and 26S ribosomal RNA gene, partial sequence.	84.343	198	23	7	8	1	191	397	201	3.5e-49	187	F error
SJK10.15-ITS	N/A	Habenaria_pseudociliosa_FM814	84.343	198	23	7	8	1	191	494	298	3.5e-49	187	F error
SJK10.15-ITS	N/A	Habenaria_laevigata_BB2213	84.343	198	23	7	8	1	191	497	301	3.5e-49	187	F error
SJK10.15-ITS	gb|DQ522073.1|	Habenaria arenaria isolate MP23 18S ribosomal RNA gene, partial sequence; internal transcribed spacer 1, 5.8S ribosomal RNA gene, and internal transcribed spacer 2, complete sequence; and 26S ribosomal RNA gene, partial sequence.	83.168	202	26	7	8	2	196	394	194	2.11e-46	178	F error
SJK11.01-ITS	N/A	Satyrium_kitimboense_RB400	99.216	638	5	0	0	1	638	99	736	0	1153
SJK11.01-ITS	N/A	Satyrium_kitimboense_RB406	99.369	634	4	0	0	1	634	93	726	0	1149
SJK11.01-ITS	gb|EF601486.1|	Satyrium cheirophorum voucher T199 internal transcribed spacer 1, partial sequence; 5.8S ribosomal RNA gene, complete sequence; and internal transcribed spacer 2, partial sequence.	94.137	597	34	1	1	2	598	596	1	0	911
SJK11.01-ITS	gb|EF601485.1|	Satyrium cheirophorum voucher T271 internal transcribed spacer 1, partial sequence; 5.8S ribosomal RNA gene, complete sequence; and internal transcribed spacer 2, partial sequence.	94.137	597	34	1	1	2	598	596	1	0	907
SJK11.01-ITS	gb|EF601491.1|	Satyrium cristatum var. longilabiatum voucher BB2252 internal transcribed spacer 1, partial sequence; 5.8S ribosomal RNA gene, complete sequence; and internal transcribed spacer 2, partial sequence.	93.635	597	37	1	1	2	598	596	1	0	893
SJK11.02-ITS	N/A	Satyrium_kitimboense_RB406	99.336	301	2	0	0	3	303	534	234	3.86e-157	545	R error
SJK11.02-ITS	N/A	Satyrium_kitimboense_RB400	99.336	301	2	0	0	3	303	540	240	3.86e-157	545	R error
SJK11.02-ITS	gb|EF601486.1|	Satyrium cheirophorum voucher T199 internal transcribed spacer 1, partial sequence; 5.8S ribosomal RNA gene, complete sequence; and internal transcribed spacer 2, partial sequence.	93.688	301	18	1	1	3	303	157	456	3.12e-128	449	R error
SJK11.02-ITS	gb|EF601491.1|	Satyrium cristatum var. longilabiatum voucher BB2252 internal transcribed spacer 1, partial sequence; 5.8S ribosomal RNA gene, complete sequence; and internal transcribed spacer 2, partial sequence.	93.355	301	19	1	1	3	303	157	456	4.03e-127	446	R error
SJK11.02-ITS	gb|EF601505.1|	Satyrium macrophyllum voucher Johnson s.n. internal transcribed spacer 1, partial sequence; 5.8S ribosomal RNA gene, complete sequence; and internal transcribed spacer 2, partial sequence.	93.355	301	19	1	1	3	303	157	456	4.03e-127	446	R error
SJK11.03-ITS	N/A	Satyrium_carsonii_RB416	99.557	677	3	0	0	47	723	1	677	0	1234
SJK11.03-ITS	gb|EF601484.1|	Satyrium carsonii voucher T195 internal transcribed spacer 1, partial sequence; 5.8S ribosomal RNA gene, complete sequence; and internal transcribed spacer 2, partial sequence.	99.697	659	2	0	0	64	722	659	1	0	1206
SJK11.03-ITS	N/A	Satyrium_kitimboense_RB400	92.402	737	46	5	10	35	762	1	736	0	1042
SJK11.03-ITS	N/A	Satyrium_kitimboense_RB406	92.297	727	46	5	10	41	758	1	726	0	1024
SJK11.03-ITS	gb|AY704993.1|	Satyrium orbiculare voucher HK2043 internal transcribed spacer 1, 5.8S ribosomal RNA gene, and internal transcribed spacer 2, complete sequence.	95.023	643	25	2	7	85	722	641	1	0	1005
SJK11.04-ITS	N/A	Satyrium_kitimboense_RB400	99.185	736	6	0	0	60	795	1	736	0	1328
SJK11.04-ITS	N/A	Satyrium_kitimboense_RB406	99.311	726	5	0	0	66	791	1	726	0	1314
SJK11.04-ITS	gb|EF601485.1|	Satyrium cheirophorum voucher T271 internal transcribed spacer 1, partial sequence; 5.8S ribosomal RNA gene, complete sequence; and internal transcribed spacer 2, partial sequence.	93.759	673	39	2	3	83	755	670	1	0	1007
SJK11.04-ITS	gb|EF601491.1|	Satyrium cristatum var. longilabiatum voucher BB2252 internal transcribed spacer 1, partial sequence; 5.8S ribosomal RNA gene, complete sequence; and internal transcribed spacer 2, partial sequence.	93.382	680	42	2	3	76	755	677	1	0	1005
SJK11.04-ITS	gb|EF601486.1|	Satyrium cheirophorum voucher T199 internal transcribed spacer 1, partial sequence; 5.8S ribosomal RNA gene, complete sequence; and internal transcribed spacer 2, partial sequence.	93.703	667	39	2	3	89	755	664	1	0	1000
SJK11.05-ITS	N/A	Satyrium_kitimboense_RB400	99.321	736	5	0	0	47	782	1	736	0	1334
SJK11.05-ITS	N/A	Satyrium_kitimboense_RB406	99.449	726	4	0	0	53	778	1	726	0	1319
SJK11.05-ITS	gb|EF601485.1|	Satyrium cheirophorum voucher T271 internal transcribed spacer 1, partial sequence; 5.8S ribosomal RNA gene, complete sequence; and internal transcribed spacer 2, partial sequence.	93.908	673	38	2	3	70	742	670	1	0	1013
SJK11.05-ITS	gb|EF601491.1|	Satyrium cristatum var. longilabiatum voucher BB2252 internal transcribed spacer 1, partial sequence; 5.8S ribosomal RNA gene, complete sequence; and internal transcribed spacer 2, partial sequence.	93.529	680	41	2	3	63	742	677	1	0	1011
SJK11.05-ITS	gb|EF601486.1|	Satyrium cheirophorum voucher T199 internal transcribed spacer 1, partial sequence; 5.8S ribosomal RNA gene, complete sequence; and internal transcribed spacer 2, partial sequence.	93.853	667	38	2	3	76	742	664	1	0	1005
SJK11.06-ITS	N/A	Satyrium_carsonii_RB416	99.016	610	6	0	0	144	753	677	68	0	1094
SJK11.06-ITS	gb|EF601484.1|	Satyrium carsonii voucher T195 internal transcribed spacer 1, partial sequence; 5.8S ribosomal RNA gene, complete sequence; and internal transcribed spacer 2, partial sequence.	99.015	609	6	0	0	145	753	1	609	0	1092
SJK11.06-ITS	gb|AY704993.1|	Satyrium orbiculare voucher HK2043 internal transcribed spacer 1, 5.8S ribosomal RNA gene, and internal transcribed spacer 2, complete sequence.	94.3	614	28	2	7	145	753	1	612	0	935
SJK11.06-ITS	N/A	Satyrium_kitimboense_RB400	91.945	658	43	5	10	105	753	736	80	0	913
SJK11.06-ITS	N/A	Satyrium_kitimboense_RB406	91.896	654	43	5	10	109	753	726	74	0	905
SJK11.07-ITS	N/A	Satyrium_carsonii_RB416	99.852	677	1	0	0	68	744	1	677	0	1245
SJK11.07-ITS	gb|EF601484.1|	Satyrium carsonii voucher T195 internal transcribed spacer 1, partial sequence; 5.8S ribosomal RNA gene, complete sequence; and internal transcribed spacer 2, partial sequence.	100	659	0	0	0	85	743	659	1	0	1218
SJK11.07-ITS	N/A	Satyrium_kitimboense_RB400	92.673	737	44	5	10	56	783	1	736	0	1053
SJK11.07-ITS	N/A	Satyrium_kitimboense_RB406	92.572	727	44	5	10	62	779	1	726	0	1035
SJK11.07-ITS	gb|AY704993.1|	Satyrium orbiculare voucher HK2043 internal transcribed spacer 1, 5.8S ribosomal RNA gene, and internal transcribed spacer 2, complete sequence.	95.334	643	23	2	7	106	743	641	1	0	1016
SJK11.09-ITS	N/A	Satyrium_kitimboense_RB400	99.319	734	5	0	0	102	835	736	3	0	1330
SJK11.09-ITS	N/A	Satyrium_kitimboense_RB406	99.449	726	4	0	0	106	831	726	1	0	1319
SJK11.09-ITS	gb|EF601485.1|	Satyrium cheirophorum voucher T271 internal transcribed spacer 1, partial sequence; 5.8S ribosomal RNA gene, complete sequence; and internal transcribed spacer 2, partial sequence.	93.908	673	38	2	3	142	814	1	670	0	1013
SJK11.09-ITS	gb|EF601491.1|	Satyrium cristatum var. longilabiatum voucher BB2252 internal transcribed spacer 1, partial sequence; 5.8S ribosomal RNA gene, complete sequence; and internal transcribed spacer 2, partial sequence.	93.529	680	41	2	3	142	821	1	677	0	1011
SJK11.09-ITS	gb|EF601486.1|	Satyrium cheirophorum voucher T199 internal transcribed spacer 1, partial sequence; 5.8S ribosomal RNA gene, complete sequence; and internal transcribed spacer 2, partial sequence.	93.853	667	38	2	3	142	808	1	664	0	1005
SJK11.10-ITS	N/A	Satyrium_carsonii_RB416	100	630	0	0	0	1	630	48	677	0	1164
SJK11.10-ITS	gb|EF601484.1|	Satyrium carsonii voucher T195 internal transcribed spacer 1, partial sequence; 5.8S ribosomal RNA gene, complete sequence; and internal transcribed spacer 2, partial sequence.	100	629	0	0	0	1	629	629	1	0	1162
SJK11.10-ITS	gb|AY704993.1|	Satyrium orbiculare voucher HK2043 internal transcribed spacer 1, 5.8S ribosomal RNA gene, and internal transcribed spacer 2, complete sequence.	95.268	634	23	2	7	1	629	632	1	0	1000
SJK11.10-ITS	N/A	Satyrium_kitimboense_RB400	92.571	673	40	5	10	6	669	65	736	0	957
SJK11.10-ITS	N/A	Satyrium_kitimboense_RB406	92.526	669	40	5	10	6	665	59	726	0	950
SJK11.11-ITS	N/A	Satyrium_kitimboense_RB400	99.185	736	6	0	0	38	773	736	1	0	1328
SJK11.11-ITS	N/A	Satyrium_kitimboense_RB406	99.311	726	5	0	0	42	767	726	1	0	1314
SJK11.11-ITS	gb|EF601485.1|	Satyrium cheirophorum voucher T271 internal transcribed spacer 1, partial sequence; 5.8S ribosomal RNA gene, complete sequence; and internal transcribed spacer 2, partial sequence.	93.759	673	39	2	3	78	750	1	670	0	1007
SJK11.11-ITS	gb|EF601491.1|	Satyrium cristatum var. longilabiatum voucher BB2252 internal transcribed spacer 1, partial sequence; 5.8S ribosomal RNA gene, complete sequence; and internal transcribed spacer 2, partial sequence.	93.382	680	42	2	3	78	757	1	677	0	1005
SJK11.11-ITS	gb|EF601486.1|	Satyrium cheirophorum voucher T199 internal transcribed spacer 1, partial sequence; 5.8S ribosomal RNA gene, complete sequence; and internal transcribed spacer 2, partial sequence.	93.703	667	39	2	3	78	744	1	664	0	1000
SJK12.02-ITS	N/A	Brachycorythis_buchananii_RB409	96.075	535	17	3	4	1	534	165	696	0	869	F error
SJK12.02-ITS	gb|KR350166.1|	Habenaria aitchisonii voucher Jin XH, Jin WT, Xu SZ 13164 18S ribosomal RNA gene, partial sequence; internal transcribed spacer 1, 5.8S ribosomal RNA gene, and internal transcribed spacer 2, complete sequence; and 26S ribosomal RNA gene, partial sequence	90.799	576	40	11	13	1	571	589	22	0	758	F error
SJK12.02-ITS	gb|MF944279.1|	Habenaria aitchisonii isolate ITS21 18S ribosomal RNA gene, partial sequence; internal transcribed spacer 1, 5.8S ribosomal RNA gene, and internal transcribed spacer 2, complete sequence; and 26S ribosomal RNA gene, partial sequence	90.799	576	40	11	13	1	571	586	19	0	758	F error
SJK12.02-ITS	gb|MF944280.1|	Habenaria aitchisonii isolate ITS22 18S ribosomal RNA gene, partial sequence; internal transcribed spacer 1, 5.8S ribosomal RNA gene, and internal transcribed spacer 2, complete sequence; and 26S ribosomal RNA gene, partial sequence	90.799	576	40	11	13	1	571	586	19	0	758	F error
SJK12.02-ITS	gb|MF944281.1|	Habenaria aitchisonii isolate ITS23 18S ribosomal RNA gene, partial sequence; internal transcribed spacer 1, 5.8S ribosomal RNA gene, and internal transcribed spacer 2, complete sequence; and 26S ribosomal RNA gene, partial sequence	90.799	576	40	11	13	1	571	586	19	0	758	F error
SJK13.09-ITS	N/A	Satyrium_buchananii_RB442	100	177	0	0	0	216	392	568	392	2e-91	327	No assembly
SJK13.09-ITS	gb|AY704982.1|	Satyrium buchananii voucher HK2053 internal transcribed spacer 1, 5.8S ribosomal RNA gene, and internal transcribed spacer 2, complete sequence.	98.315	178	2	1	1	216	392	93	270	2.01e-86	311	No assembly
SJK13.09-ITS	gb|AY704989.1|	Satyrium longicauda voucher BB2249 internal transcribed spacer 1, 5.8S ribosomal RNA gene, and internal transcribed spacer 2, complete sequence.	97.714	175	4	0	0	218	392	95	269	1.21e-83	302	No assembly
SJK13.09-ITS	gb|EF601501.1|	Satyrium longicauda var. longicauda voucher BB2253 clone 1 internal transcribed spacer 1, partial sequence; 5.8S ribosomal RNA gene, complete sequence; and internal transcribed spacer 2, partial sequence.	96.571	175	6	0	0	218	392	95	269	2.62e-80	291	No assembly
SJK13.09-ITS	gb|EF601502.1|	Satyrium longicauda var. longicauda voucher BB2253 clone 2 internal transcribed spacer 1, partial sequence; 5.8S ribosomal RNA gene, complete sequence; and internal transcribed spacer 2, partial sequence.	94.286	175	9	1	1	217	391	91	264	4.42e-73	267	No assembly
SJK13.10-ITS	N/A	Satyrium_buchananii_RB442	100	699	0	0	0	62	760	1	699	0	1291
SJK13.10-ITS	gb|AY704982.1|	Satyrium buchananii voucher HK2053 internal transcribed spacer 1, 5.8S ribosomal RNA gene, and internal transcribed spacer 2, complete sequence.	99.029	618	4	2	2	106	721	618	1	0	1109
SJK13.10-ITS	gb|EF601501.1|	Satyrium longicauda var. longicauda voucher BB2253 clone 1 internal transcribed spacer 1, partial sequence; 5.8S ribosomal RNA gene, complete sequence; and internal transcribed spacer 2, partial sequence.	97.774	629	13	1	1	94	721	629	1	0	1083
SJK13.10-ITS	gb|AY704989.1|	Satyrium longicauda voucher BB2249 internal transcribed spacer 1, 5.8S ribosomal RNA gene, and internal transcribed spacer 2, complete sequence.	98.055	617	11	1	1	106	721	617	1	0	1074
SJK13.10-ITS	gb|EF601502.1|	Satyrium longicauda var. longicauda voucher BB2253 clone 2 internal transcribed spacer 1, partial sequence; 5.8S ribosomal RNA gene, complete sequence; and internal transcribed spacer 2, partial sequence.	96.184	629	19	3	5	94	721	625	1	0	1024
SJK13.12-ITS	N/A	Satyrium_buchananii_RB442	99.851	673	1	0	0	1	673	27	699	0	1238
SJK13.12-ITS	gb|AY704982.1|	Satyrium buchananii voucher HK2053 internal transcribed spacer 1, 5.8S ribosomal RNA gene, and internal transcribed spacer 2, complete sequence.	98.867	618	5	2	2	19	634	618	1	0	1103
SJK13.12-ITS	gb|EF601501.1|	Satyrium longicauda var. longicauda voucher BB2253 clone 1 internal transcribed spacer 1, partial sequence; 5.8S ribosomal RNA gene, complete sequence; and internal transcribed spacer 2, partial sequence.	97.615	629	14	1	1	7	634	629	1	0	1077
SJK13.12-ITS	gb|AY704989.1|	Satyrium longicauda voucher BB2249 internal transcribed spacer 1, 5.8S ribosomal RNA gene, and internal transcribed spacer 2, complete sequence.	97.893	617	12	1	1	19	634	617	1	0	1068
SJK13.12-ITS	gb|EF601502.1|	Satyrium longicauda var. longicauda voucher BB2253 clone 2 internal transcribed spacer 1, partial sequence; 5.8S ribosomal RNA gene, complete sequence; and internal transcribed spacer 2, partial sequence.	96.025	629	20	3	5	7	634	625	1	0	1018
SJK13.14-ITS	N/A	Disa_welwitschii_subsp._welwitschii_RB420	99.854	683	1	0	0	1	683	26	708	0	1256
SJK13.14-ITS	N/A	Disa_welwitschii_subsp._welwitschii_RB408	99.853	680	1	0	0	1	680	25	704	0	1251
SJK13.14-ITS	N/A	Disa_welwitschii_subsp._welwitschii_RB441	98.684	684	9	0	0	1	684	44	727	0	1214
SJK13.14-ITS	gb|DQ414963.1|	Disa robusta voucher Bytebier 2166 18S ribosomal RNA gene, partial sequence; internal transcribed spacer 1, 5.8S ribosomal RNA gene, and internal transcribed spacer 2, complete sequence; and 25S ribosomal RNA gene, partial sequence.	97.421	698	18	0	0	1	698	766	69	0	1190
SJK13.14-ITS	gb|DQ414967.1|	Disa miniata voucher van der Niet 194 18S ribosomal RNA gene, partial sequence; internal transcribed spacer 1, 5.8S ribosomal RNA gene, and internal transcribed spacer 2, complete sequence; and 25S ribosomal RNA gene, partial sequence.	96.991	698	21	0	0	1	698	766	69	0	1173
SJK13.17-ITS	gb|DQ414973.1|	Disa celata voucher Bytebier 2499 18S ribosomal RNA gene, partial sequence; internal transcribed spacer 1, 5.8S ribosomal RNA gene, and internal transcribed spacer 2, complete sequence; and 25S ribosomal RNA gene, partial sequence.	99.186	737	6	0	0	23	759	1	737	0	1328
SJK13.17-ITS	gb|DQ414970.1|	Disa satyriopsis voucher Bytebier 2510 18S ribosomal RNA gene, partial sequence; internal transcribed spacer 1, 5.8S ribosomal RNA gene, and internal transcribed spacer 2, complete sequence; and 25S ribosomal RNA gene, partial sequence.	98.507	737	11	0	0	23	759	1	737	0	1301
SJK13.17-ITS	gb|DQ414972.1|	Disa erubescens subsp. carsonii voucher Bytebier 2170 18S ribosomal RNA gene, partial sequence; internal transcribed spacer 1, 5.8S ribosomal RNA gene, and internal transcribed spacer 2, complete sequence; and 25S ribosomal RNA gene, partial sequence.	98.507	737	11	0	0	23	759	1	737	0	1301
SJK13.17-ITS	gb|DQ414963.1|	Disa robusta voucher Bytebier 2166 18S ribosomal RNA gene, partial sequence; internal transcribed spacer 1, 5.8S ribosomal RNA gene, and internal transcribed spacer 2, complete sequence; and 25S ribosomal RNA gene, partial sequence.	98.372	737	12	0	0	23	759	1	737	0	1295
SJK13.17-ITS	gb|DQ414971.1|	Disa erubescens subsp. erubescens voucher Bytebier 2537 18S ribosomal RNA gene, partial sequence; internal transcribed spacer 1, 5.8S ribosomal RNA gene, and internal transcribed spacer 2, complete sequence; and 25S ribosomal RNA gene, partial sequence.	98.372	737	12	0	0	23	759	1	737	0	1295
SJK16.03-ITS	gb|DQ414963.1|	Disa robusta voucher Bytebier 2166 18S ribosomal RNA gene, partial sequence; internal transcribed spacer 1, 5.8S ribosomal RNA gene, and internal transcribed spacer 2, complete sequence; and 25S ribosomal RNA gene, partial sequence.	97.529	769	18	1	1	1	769	768	1	0	1314
SJK16.03-ITS	gb|DQ414970.1|	Disa satyriopsis voucher Bytebier 2510 18S ribosomal RNA gene, partial sequence; internal transcribed spacer 1, 5.8S ribosomal RNA gene, and internal transcribed spacer 2, complete sequence; and 25S ribosomal RNA gene, partial sequence.	97.139	769	21	1	1	1	769	768	1	0	1297
SJK16.03-ITS	gb|DQ414972.1|	Disa erubescens subsp. carsonii voucher Bytebier 2170 18S ribosomal RNA gene, partial sequence; internal transcribed spacer 1, 5.8S ribosomal RNA gene, and internal transcribed spacer 2, complete sequence; and 25S ribosomal RNA gene, partial sequence.	97.139	769	21	1	1	1	769	768	1	0	1297
SJK16.03-ITS	gb|DQ414969.1|	Disa ornithantha voucher Bytebier 2496 18S ribosomal RNA gene, partial sequence; internal transcribed spacer 1, 5.8S ribosomal RNA gene, and internal transcribed spacer 2, complete sequence; and 25S ribosomal RNA gene, partial sequence.	97.009	769	22	1	1	1	769	768	1	0	1293
SJK16.03-ITS	gb|DQ414966.1|	Disa ochrostachya voucher Bytebier 2535 18S ribosomal RNA gene, partial sequence; internal transcribed spacer 1, 5.8S ribosomal RNA gene, and internal transcribed spacer 2, complete sequence; and 25S ribosomal RNA gene, partial sequence.	96.879	769	23	1	1	1	769	768	1	0	1288
SJK17.25-ITS	N/A	Satyrium_buchananii_RB442	100	699	0	0	0	112	810	699	1	0	1291
SJK17.25-ITS	gb|AY704982.1|	Satyrium buchananii voucher HK2053 internal transcribed spacer 1, 5.8S ribosomal RNA gene, and internal transcribed spacer 2, complete sequence.	99.029	618	4	2	2	151	766	1	618	0	1109
SJK17.25-ITS	gb|EF601501.1|	Satyrium longicauda var. longicauda voucher BB2253 clone 1 internal transcribed spacer 1, partial sequence; 5.8S ribosomal RNA gene, complete sequence; and internal transcribed spacer 2, partial sequence.	97.774	629	13	1	1	151	778	1	629	0	1083
SJK17.25-ITS	gb|AY704989.1|	Satyrium longicauda voucher BB2249 internal transcribed spacer 1, 5.8S ribosomal RNA gene, and internal transcribed spacer 2, complete sequence.	98.055	617	11	1	1	151	766	1	617	0	1074
SJK17.25-ITS	gb|EF601502.1|	Satyrium longicauda var. longicauda voucher BB2253 clone 2 internal transcribed spacer 1, partial sequence; 5.8S ribosomal RNA gene, complete sequence; and internal transcribed spacer 2, partial sequence.	96.184	629	19	3	5	151	778	1	625	0	1024
SJK17.26-ITS	N/A	Satyrium_carsonii_RB416	100	608	0	0	0	1	608	70	677	0	1123
SJK17.26-ITS	gb|EF601484.1|	Satyrium carsonii voucher T195 internal transcribed spacer 1, partial sequence; 5.8S ribosomal RNA gene, complete sequence; and internal transcribed spacer 2, partial sequence.	100	607	0	0	0	1	607	607	1	0	1122
SJK17.26-ITS	gb|AY704993.1|	Satyrium orbiculare voucher HK2043 internal transcribed spacer 1, 5.8S ribosomal RNA gene, and internal transcribed spacer 2, complete sequence.	95.261	612	22	2	7	1	607	610	1	0	965
SJK17.26-ITS	N/A	Satyrium_kitimboense_RB400	92.53	656	39	5	10	1	647	82	736	0	931
SJK17.26-ITS	N/A	Satyrium_kitimboense_RB406	92.485	652	39	5	10	1	643	76	726	0	924
SJK18.01-ITS	gb|DQ414963.1|	Disa robusta voucher Bytebier 2166 18S ribosomal RNA gene, partial sequence; internal transcribed spacer 1, 5.8S ribosomal RNA gene, and internal transcribed spacer 2, complete sequence; and 25S ribosomal RNA gene, partial sequence.	100	833	0	0	0	32	864	833	1	0	1539
SJK18.01-ITS	gb|DQ414970.1|	Disa satyriopsis voucher Bytebier 2510 18S ribosomal RNA gene, partial sequence; internal transcribed spacer 1, 5.8S ribosomal RNA gene, and internal transcribed spacer 2, complete sequence; and 25S ribosomal RNA gene, partial sequence.	99.4	833	5	0	0	32	864	833	1	0	1511
SJK18.01-ITS	gb|DQ414972.1|	Disa erubescens subsp. carsonii voucher Bytebier 2170 18S ribosomal RNA gene, partial sequence; internal transcribed spacer 1, 5.8S ribosomal RNA gene, and internal transcribed spacer 2, complete sequence; and 25S ribosomal RNA gene, partial sequence.	99.4	833	5	0	0	32	864	833	1	0	1511
SJK18.01-ITS	gb|DQ414966.1|	Disa ochrostachya voucher Bytebier 2535 18S ribosomal RNA gene, partial sequence; internal transcribed spacer 1, 5.8S ribosomal RNA gene, and internal transcribed spacer 2, complete sequence; and 25S ribosomal RNA gene, partial sequence.	99.16	833	7	0	0	32	864	833	1	0	1502
SJK18.01-ITS	gb|DQ414969.1|	Disa ornithantha voucher Bytebier 2496 18S ribosomal RNA gene, partial sequence; internal transcribed spacer 1, 5.8S ribosomal RNA gene, and internal transcribed spacer 2, complete sequence; and 25S ribosomal RNA gene, partial sequence.	99.16	833	7	0	0	32	864	833	1	0	1502
SJK18.04-ITS	N/A	Satyrium_buchananii_RB442	100	699	0	0	0	69	767	1	699	0	1291
SJK18.04-ITS	gb|AY704982.1|	Satyrium buchananii voucher HK2053 internal transcribed spacer 1, 5.8S ribosomal RNA gene, and internal transcribed spacer 2, complete sequence.	99.029	618	4	2	2	113	728	618	1	0	1109
SJK18.04-ITS	gb|EF601501.1|	Satyrium longicauda var. longicauda voucher BB2253 clone 1 internal transcribed spacer 1, partial sequence; 5.8S ribosomal RNA gene, complete sequence; and internal transcribed spacer 2, partial sequence.	97.774	629	13	1	1	101	728	629	1	0	1083
SJK18.04-ITS	gb|AY704989.1|	Satyrium longicauda voucher BB2249 internal transcribed spacer 1, 5.8S ribosomal RNA gene, and internal transcribed spacer 2, complete sequence.	98.055	617	11	1	1	113	728	617	1	0	1074
SJK18.04-ITS	gb|EF601502.1|	Satyrium longicauda var. longicauda voucher BB2253 clone 2 internal transcribed spacer 1, partial sequence; 5.8S ribosomal RNA gene, complete sequence; and internal transcribed spacer 2, partial sequence.	96.184	629	19	3	5	101	728	625	1	0	1024
SJK18.05-ITS	gb|DQ414963.1|	Disa robusta voucher Bytebier 2166 18S ribosomal RNA gene, partial sequence; internal transcribed spacer 1, 5.8S ribosomal RNA gene, and internal transcribed spacer 2, complete sequence; and 25S ribosomal RNA gene, partial sequence.	99.532	427	1	1	1	1	427	169	594	0	776	R error
SJK18.05-ITS	gb|DQ414969.1|	Disa ornithantha voucher Bytebier 2496 18S ribosomal RNA gene, partial sequence; internal transcribed spacer 1, 5.8S ribosomal RNA gene, and internal transcribed spacer 2, complete sequence; and 25S ribosomal RNA gene, partial sequence.	98.829	427	4	1	1	1	427	169	594	0	760	R error
SJK18.05-ITS	gb|DQ414970.1|	Disa satyriopsis voucher Bytebier 2510 18S ribosomal RNA gene, partial sequence; internal transcribed spacer 1, 5.8S ribosomal RNA gene, and internal transcribed spacer 2, complete sequence; and 25S ribosomal RNA gene, partial sequence.	98.829	427	4	1	1	1	427	169	594	0	760	R error
SJK18.05-ITS	gb|DQ414971.1|	Disa erubescens subsp. erubescens voucher Bytebier 2537 18S ribosomal RNA gene, partial sequence; internal transcribed spacer 1, 5.8S ribosomal RNA gene, and internal transcribed spacer 2, complete sequence; and 25S ribosomal RNA gene, partial sequence.	98.829	427	4	1	1	1	427	169	594	0	760	R error
SJK18.05-ITS	gb|DQ414972.1|	Disa erubescens subsp. carsonii voucher Bytebier 2170 18S ribosomal RNA gene, partial sequence; internal transcribed spacer 1, 5.8S ribosomal RNA gene, and internal transcribed spacer 2, complete sequence; and 25S ribosomal RNA gene, partial sequence.	98.829	427	4	1	1	1	427	169	594	0	760	R error
SJK18.07-ITS	gb|DQ414963.1|	Disa robusta voucher Bytebier 2166 18S ribosomal RNA gene, partial sequence; internal transcribed spacer 1, 5.8S ribosomal RNA gene, and internal transcribed spacer 2, complete sequence; and 25S ribosomal RNA gene, partial sequence.	99.7	667	1	1	1	1	667	729	64	0	1219
SJK18.07-ITS	gb|DQ414970.1|	Disa satyriopsis voucher Bytebier 2510 18S ribosomal RNA gene, partial sequence; internal transcribed spacer 1, 5.8S ribosomal RNA gene, and internal transcribed spacer 2, complete sequence; and 25S ribosomal RNA gene, partial sequence.	98.951	667	6	1	1	1	667	729	64	0	1192
SJK18.07-ITS	gb|DQ414972.1|	Disa erubescens subsp. carsonii voucher Bytebier 2170 18S ribosomal RNA gene, partial sequence; internal transcribed spacer 1, 5.8S ribosomal RNA gene, and internal transcribed spacer 2, complete sequence; and 25S ribosomal RNA gene, partial sequence.	98.951	667	6	1	1	1	667	729	64	0	1192
SJK18.07-ITS	gb|DQ414966.1|	Disa ochrostachya voucher Bytebier 2535 18S ribosomal RNA gene, partial sequence; internal transcribed spacer 1, 5.8S ribosomal RNA gene, and internal transcribed spacer 2, complete sequence; and 25S ribosomal RNA gene, partial sequence.	98.801	667	7	1	1	1	667	729	64	0	1188
SJK18.07-ITS	gb|DQ414971.1|	Disa erubescens subsp. erubescens voucher Bytebier 2537 18S ribosomal RNA gene, partial sequence; internal transcribed spacer 1, 5.8S ribosomal RNA gene, and internal transcribed spacer 2, complete sequence; and 25S ribosomal RNA gene, partial sequence.	98.801	667	7	1	1	1	667	729	64	0	1186
SJK18.08-ITS	gb|DQ414963.1|	Disa robusta voucher Bytebier 2166 18S ribosomal RNA gene, partial sequence; internal transcribed spacer 1, 5.8S ribosomal RNA gene, and internal transcribed spacer 2, complete sequence; and 25S ribosomal RNA gene, partial sequence.	99.595	741	3	0	0	1	741	741	1	0	1352
SJK18.08-ITS	gb|DQ414970.1|	Disa satyriopsis voucher Bytebier 2510 18S ribosomal RNA gene, partial sequence; internal transcribed spacer 1, 5.8S ribosomal RNA gene, and internal transcribed spacer 2, complete sequence; and 25S ribosomal RNA gene, partial sequence.	98.92	741	8	0	0	1	741	741	1	0	1325
SJK18.08-ITS	gb|DQ414972.1|	Disa erubescens subsp. carsonii voucher Bytebier 2170 18S ribosomal RNA gene, partial sequence; internal transcribed spacer 1, 5.8S ribosomal RNA gene, and internal transcribed spacer 2, complete sequence; and 25S ribosomal RNA gene, partial sequence.	98.92	741	8	0	0	1	741	741	1	0	1325
SJK18.08-ITS	gb|DQ414971.1|	Disa erubescens subsp. erubescens voucher Bytebier 2537 18S ribosomal RNA gene, partial sequence; internal transcribed spacer 1, 5.8S ribosomal RNA gene, and internal transcribed spacer 2, complete sequence; and 25S ribosomal RNA gene, partial sequence.	98.785	741	9	0	0	1	741	741	1	0	1319
SJK18.08-ITS	gb|DQ414966.1|	Disa ochrostachya voucher Bytebier 2535 18S ribosomal RNA gene, partial sequence; internal transcribed spacer 1, 5.8S ribosomal RNA gene, and internal transcribed spacer 2, complete sequence; and 25S ribosomal RNA gene, partial sequence.	98.65	741	10	0	0	1	741	741	1	0	1315
SJK19.02-ITS	N/A	Satyrium_carsonii_RB416	100	630	0	0	0	1	630	48	677	0	1164
SJK19.02-ITS	gb|EF601484.1|	Satyrium carsonii voucher T195 internal transcribed spacer 1, partial sequence; 5.8S ribosomal RNA gene, complete sequence; and internal transcribed spacer 2, partial sequence.	100	629	0	0	0	1	629	629	1	0	1162
SJK19.02-ITS	gb|AY704993.1|	Satyrium orbiculare voucher HK2043 internal transcribed spacer 1, 5.8S ribosomal RNA gene, and internal transcribed spacer 2, complete sequence.	95.268	634	23	2	7	1	629	632	1	0	1000
SJK19.02-ITS	N/A	Satyrium_kitimboense_RB400	92.571	673	40	5	10	6	669	65	736	0	957
SJK19.02-ITS	N/A	Satyrium_kitimboense_RB406	92.526	669	40	5	10	6	665	59	726	0	950
SJK19.03-ITS	N/A	Habenaria_helicoplectrum_BB3151	98.14	860	16	0	0	26	885	6	865	0	1500
SJK19.03-ITS	N/A	Habenaria_dregeana_GN352	96.516	861	28	2	2	26	885	6	865	0	1423
SJK19.03-ITS	N/A	Habenaria_dregeana_FM813	96.516	861	28	2	2	26	885	6	865	0	1423
SJK19.03-ITS	N/A	Habenaria_lithophila_BB2268	96.167	861	31	2	2	26	885	6	865	0	1406
SJK19.03-ITS	N/A	Habenaria_lithophila_BB2185	96.167	861	31	2	2	26	885	6	865	0	1406
SJK20.02-ITS	gb|DQ414970.1|	Disa satyriopsis voucher Bytebier 2510 18S ribosomal RNA gene, partial sequence; internal transcribed spacer 1, 5.8S ribosomal RNA gene, and internal transcribed spacer 2, complete sequence; and 25S ribosomal RNA gene, partial sequence.	99.88	833	1	0	0	24	856	833	1	0	1533
SJK20.02-ITS	gb|DQ414972.1|	Disa erubescens subsp. carsonii voucher Bytebier 2170 18S ribosomal RNA gene, partial sequence; internal transcribed spacer 1, 5.8S ribosomal RNA gene, and internal transcribed spacer 2, complete sequence; and 25S ribosomal RNA gene, partial sequence.	99.88	833	1	0	0	24	856	833	1	0	1533
SJK20.02-ITS	gb|DQ414971.1|	Disa erubescens subsp. erubescens voucher Bytebier 2537 18S ribosomal RNA gene, partial sequence; internal transcribed spacer 1, 5.8S ribosomal RNA gene, and internal transcribed spacer 2, complete sequence; and 25S ribosomal RNA gene, partial sequence.	99.521	835	2	1	2	24	856	835	1	0	1519
SJK20.02-ITS	gb|DQ414963.1|	Disa robusta voucher Bytebier 2166 18S ribosomal RNA gene, partial sequence; internal transcribed spacer 1, 5.8S ribosomal RNA gene, and internal transcribed spacer 2, complete sequence; and 25S ribosomal RNA gene, partial sequence.	99.28	833	6	0	0	24	856	833	1	0	1506
SJK20.02-ITS	gb|DQ414973.1|	Disa celata voucher Bytebier 2499 18S ribosomal RNA gene, partial sequence; internal transcribed spacer 1, 5.8S ribosomal RNA gene, and internal transcribed spacer 2, complete sequence; and 25S ribosomal RNA gene, partial sequence.	99.04	833	8	0	0	24	856	833	1	0	1495
SJK20.06-ITS	gb|DQ414963.1|	Disa robusta voucher Bytebier 2166 18S ribosomal RNA gene, partial sequence; internal transcribed spacer 1, 5.8S ribosomal RNA gene, and internal transcribed spacer 2, complete sequence; and 25S ribosomal RNA gene, partial sequence.	100	768	0	0	0	1	768	768	1	0	1419
SJK20.06-ITS	gb|DQ414970.1|	Disa satyriopsis voucher Bytebier 2510 18S ribosomal RNA gene, partial sequence; internal transcribed spacer 1, 5.8S ribosomal RNA gene, and internal transcribed spacer 2, complete sequence; and 25S ribosomal RNA gene, partial sequence.	99.349	768	5	0	0	1	768	768	1	0	1391
SJK20.06-ITS	gb|DQ414972.1|	Disa erubescens subsp. carsonii voucher Bytebier 2170 18S ribosomal RNA gene, partial sequence; internal transcribed spacer 1, 5.8S ribosomal RNA gene, and internal transcribed spacer 2, complete sequence; and 25S ribosomal RNA gene, partial sequence.	99.349	768	5	0	0	1	768	768	1	0	1391
SJK20.06-ITS	gb|DQ414966.1|	Disa ochrostachya voucher Bytebier 2535 18S ribosomal RNA gene, partial sequence; internal transcribed spacer 1, 5.8S ribosomal RNA gene, and internal transcribed spacer 2, complete sequence; and 25S ribosomal RNA gene, partial sequence.	99.089	768	7	0	0	1	768	768	1	0	1382
SJK20.06-ITS	gb|DQ414969.1|	Disa ornithantha voucher Bytebier 2496 18S ribosomal RNA gene, partial sequence; internal transcribed spacer 1, 5.8S ribosomal RNA gene, and internal transcribed spacer 2, complete sequence; and 25S ribosomal RNA gene, partial sequence.	99.089	768	7	0	0	1	768	768	1	0	1382
SJK20.08-ITS	N/A	Satyrium_buchananii_RB442	98.16	489	8	1	1	16	504	699	212	0	852	R error
SJK20.08-ITS	gb|AY704982.1|	Satyrium buchananii voucher HK2053 internal transcribed spacer 1, 5.8S ribosomal RNA gene, and internal transcribed spacer 2, complete sequence.	97.118	451	11	2	2	55	504	1	450	0	760	R error
SJK20.08-ITS	gb|AY704989.1|	Satyrium longicauda voucher BB2249 internal transcribed spacer 1, 5.8S ribosomal RNA gene, and internal transcribed spacer 2, complete sequence.	96.444	450	15	1	1	55	504	1	449	0	741	R error
SJK20.08-ITS	gb|EF601501.1|	Satyrium longicauda var. longicauda voucher BB2253 clone 1 internal transcribed spacer 1, partial sequence; 5.8S ribosomal RNA gene, complete sequence; and internal transcribed spacer 2, partial sequence.	95.778	450	18	1	1	55	504	1	449	0	725	R error
SJK20.08-ITS	gb|EF601502.1|	Satyrium longicauda var. longicauda voucher BB2253 clone 2 internal transcribed spacer 1, partial sequence; 5.8S ribosomal RNA gene, complete sequence; and internal transcribed spacer 2, partial sequence.	94.222	450	21	3	5	55	504	1	445	0	682	R error
SJK20.11-ITS	N/A	Satyrium_buchananii_RB442	98.505	602	8	1	1	44	644	667	66	0	1061	No assembly
SJK20.11-ITS	gb|AY704982.1|	Satyrium buchananii voucher HK2053 internal transcribed spacer 1, 5.8S ribosomal RNA gene, and internal transcribed spacer 2, complete sequence.	97.822	597	10	3	3	51	644	1	597	0	1029	No assembly
SJK20.11-ITS	gb|AY704989.1|	Satyrium longicauda voucher BB2249 internal transcribed spacer 1, 5.8S ribosomal RNA gene, and internal transcribed spacer 2, complete sequence.	97.148	596	15	2	2	51	644	1	596	0	1007	No assembly
SJK20.11-ITS	gb|EF601501.1|	Satyrium longicauda var. longicauda voucher BB2253 clone 1 internal transcribed spacer 1, partial sequence; 5.8S ribosomal RNA gene, complete sequence; and internal transcribed spacer 2, partial sequence.	96.644	596	18	2	2	51	644	1	596	0	989	No assembly
SJK20.11-ITS	gb|EF601502.1|	Satyrium longicauda var. longicauda voucher BB2253 clone 2 internal transcribed spacer 1, partial sequence; 5.8S ribosomal RNA gene, complete sequence; and internal transcribed spacer 2, partial sequence.	94.966	596	24	4	6	51	644	1	592	0	929	No assembly
SJK20.12-ITS	gb|DQ414963.1|	Disa robusta voucher Bytebier 2166 18S ribosomal RNA gene, partial sequence; internal transcribed spacer 1, 5.8S ribosomal RNA gene, and internal transcribed spacer 2, complete sequence; and 25S ribosomal RNA gene, partial sequence.	100	833	0	0	0	36	868	1	833	0	1539
SJK20.12-ITS	gb|DQ414970.1|	Disa satyriopsis voucher Bytebier 2510 18S ribosomal RNA gene, partial sequence; internal transcribed spacer 1, 5.8S ribosomal RNA gene, and internal transcribed spacer 2, complete sequence; and 25S ribosomal RNA gene, partial sequence.	99.4	833	5	0	0	36	868	1	833	0	1511
SJK20.12-ITS	gb|DQ414972.1|	Disa erubescens subsp. carsonii voucher Bytebier 2170 18S ribosomal RNA gene, partial sequence; internal transcribed spacer 1, 5.8S ribosomal RNA gene, and internal transcribed spacer 2, complete sequence; and 25S ribosomal RNA gene, partial sequence.	99.4	833	5	0	0	36	868	1	833	0	1511
SJK20.12-ITS	gb|DQ414966.1|	Disa ochrostachya voucher Bytebier 2535 18S ribosomal RNA gene, partial sequence; internal transcribed spacer 1, 5.8S ribosomal RNA gene, and internal transcribed spacer 2, complete sequence; and 25S ribosomal RNA gene, partial sequence.	99.16	833	7	0	0	36	868	1	833	0	1502
SJK20.12-ITS	gb|DQ414969.1|	Disa ornithantha voucher Bytebier 2496 18S ribosomal RNA gene, partial sequence; internal transcribed spacer 1, 5.8S ribosomal RNA gene, and internal transcribed spacer 2, complete sequence; and 25S ribosomal RNA gene, partial sequence.	99.16	833	7	0	0	36	868	1	833	0	1502
SJK20.13-ITS	N/A	Satyrium_buchananii_RB442	99.701	670	2	0	0	73	742	1	670	0	1227
SJK20.13-ITS	gb|AY704982.1|	Satyrium buchananii voucher HK2053 internal transcribed spacer 1, 5.8S ribosomal RNA gene, and internal transcribed spacer 2, complete sequence.	99.029	618	4	2	2	117	732	618	1	0	1109
SJK20.13-ITS	gb|EF601501.1|	Satyrium longicauda var. longicauda voucher BB2253 clone 1 internal transcribed spacer 1, partial sequence; 5.8S ribosomal RNA gene, complete sequence; and internal transcribed spacer 2, partial sequence.	97.774	629	13	1	1	105	732	629	1	0	1083
SJK20.13-ITS	gb|AY704989.1|	Satyrium longicauda voucher BB2249 internal transcribed spacer 1, 5.8S ribosomal RNA gene, and internal transcribed spacer 2, complete sequence.	98.055	617	11	1	1	117	732	617	1	0	1074
SJK20.13-ITS	gb|EF601502.1|	Satyrium longicauda var. longicauda voucher BB2253 clone 2 internal transcribed spacer 1, partial sequence; 5.8S ribosomal RNA gene, complete sequence; and internal transcribed spacer 2, partial sequence.	96.184	629	19	3	5	105	732	625	1	0	1024
SJK21.01-ITS	gb|DQ414963.1|	Disa robusta voucher Bytebier 2166 18S ribosomal RNA gene, partial sequence; internal transcribed spacer 1, 5.8S ribosomal RNA gene, and internal transcribed spacer 2, complete sequence; and 25S ribosomal RNA gene, partial sequence.	98.199	833	15	0	0	25	857	833	1	0	1456
SJK21.01-ITS	gb|DQ414970.1|	Disa satyriopsis voucher Bytebier 2510 18S ribosomal RNA gene, partial sequence; internal transcribed spacer 1, 5.8S ribosomal RNA gene, and internal transcribed spacer 2, complete sequence; and 25S ribosomal RNA gene, partial sequence.	97.839	833	18	0	0	25	857	833	1	0	1439
SJK21.01-ITS	gb|DQ414972.1|	Disa erubescens subsp. carsonii voucher Bytebier 2170 18S ribosomal RNA gene, partial sequence; internal transcribed spacer 1, 5.8S ribosomal RNA gene, and internal transcribed spacer 2, complete sequence; and 25S ribosomal RNA gene, partial sequence.	97.839	833	18	0	0	25	857	833	1	0	1439
SJK21.01-ITS	gb|DQ414969.1|	Disa ornithantha voucher Bytebier 2496 18S ribosomal RNA gene, partial sequence; internal transcribed spacer 1, 5.8S ribosomal RNA gene, and internal transcribed spacer 2, complete sequence; and 25S ribosomal RNA gene, partial sequence.	97.719	833	19	0	0	25	857	833	1	0	1435
SJK21.01-ITS	gb|DQ414966.1|	Disa ochrostachya voucher Bytebier 2535 18S ribosomal RNA gene, partial sequence; internal transcribed spacer 1, 5.8S ribosomal RNA gene, and internal transcribed spacer 2, complete sequence; and 25S ribosomal RNA gene, partial sequence.	97.599	833	20	0	0	25	857	833	1	0	1430
SJK21.06-ITS	N/A	Disa_welwitschii_subsp._welwitschii_RB420	99.652	287	0	1	1	1	286	45	331	2.62e-150	523	No assembly
SJK21.06-ITS	N/A	Disa_welwitschii_subsp._welwitschii_RB408	99.652	287	0	1	1	1	286	44	330	2.62e-150	523	No assembly
SJK21.06-ITS	N/A	Disa_welwitschii_subsp._welwitschii_RB441	98.258	287	4	1	1	1	286	63	349	1.23e-143	501	No assembly
SJK21.06-ITS	gb|DQ414963.1|	Disa robusta voucher Bytebier 2166 18S ribosomal RNA gene, partial sequence; internal transcribed spacer 1, 5.8S ribosomal RNA gene, and internal transcribed spacer 2, complete sequence; and 25S ribosomal RNA gene, partial sequence.	97.561	287	6	1	1	1	286	747	461	2.65e-140	490	No assembly
SJK21.06-ITS	gb|DQ414966.1|	Disa ochrostachya voucher Bytebier 2535 18S ribosomal RNA gene, partial sequence; internal transcribed spacer 1, 5.8S ribosomal RNA gene, and internal transcribed spacer 2, complete sequence; and 25S ribosomal RNA gene, partial sequence.	97.561	287	6	1	1	1	286	747	461	2.65e-140	490	No assembly
SJK21.07-ITS	N/A	Satyrium_buchananii_RB442	98.516	674	8	2	2	107	779	699	27	0	1188
SJK21.07-ITS	gb|AY704982.1|	Satyrium buchananii voucher HK2053 internal transcribed spacer 1, 5.8S ribosomal RNA gene, and internal transcribed spacer 2, complete sequence.	97.415	619	12	4	4	146	761	1	618	0	1053
SJK21.07-ITS	gb|EF601501.1|	Satyrium longicauda var. longicauda voucher BB2253 clone 1 internal transcribed spacer 1, partial sequence; 5.8S ribosomal RNA gene, complete sequence; and internal transcribed spacer 2, partial sequence.	96.19	630	21	3	3	146	773	1	629	0	1027
SJK21.07-ITS	gb|AY704989.1|	Satyrium longicauda voucher BB2249 internal transcribed spacer 1, 5.8S ribosomal RNA gene, and internal transcribed spacer 2, complete sequence.	96.44	618	19	3	3	146	761	1	617	0	1018
SJK21.07-ITS	gb|EF601502.1|	Satyrium longicauda var. longicauda voucher BB2253 clone 2 internal transcribed spacer 1, partial sequence; 5.8S ribosomal RNA gene, complete sequence; and internal transcribed spacer 2, partial sequence.	94.603	630	27	5	7	146	773	1	625	0	968
SJK25.02-ITS	gb|DQ414963.1|	Disa robusta voucher Bytebier 2166 18S ribosomal RNA gene, partial sequence; internal transcribed spacer 1, 5.8S ribosomal RNA gene, and internal transcribed spacer 2, complete sequence; and 25S ribosomal RNA gene, partial sequence.	98.199	833	15	0	0	23	855	833	1	0	1456
SJK25.02-ITS	gb|DQ414970.1|	Disa satyriopsis voucher Bytebier 2510 18S ribosomal RNA gene, partial sequence; internal transcribed spacer 1, 5.8S ribosomal RNA gene, and internal transcribed spacer 2, complete sequence; and 25S ribosomal RNA gene, partial sequence.	97.839	833	18	0	0	23	855	833	1	0	1439
SJK25.02-ITS	gb|DQ414972.1|	Disa erubescens subsp. carsonii voucher Bytebier 2170 18S ribosomal RNA gene, partial sequence; internal transcribed spacer 1, 5.8S ribosomal RNA gene, and internal transcribed spacer 2, complete sequence; and 25S ribosomal RNA gene, partial sequence.	97.839	833	18	0	0	23	855	833	1	0	1439
SJK25.02-ITS	gb|DQ414969.1|	Disa ornithantha voucher Bytebier 2496 18S ribosomal RNA gene, partial sequence; internal transcribed spacer 1, 5.8S ribosomal RNA gene, and internal transcribed spacer 2, complete sequence; and 25S ribosomal RNA gene, partial sequence.	97.719	833	19	0	0	23	855	833	1	0	1435
SJK25.02-ITS	gb|DQ414966.1|	Disa ochrostachya voucher Bytebier 2535 18S ribosomal RNA gene, partial sequence; internal transcribed spacer 1, 5.8S ribosomal RNA gene, and internal transcribed spacer 2, complete sequence; and 25S ribosomal RNA gene, partial sequence.	97.599	833	20	0	0	23	855	833	1	0	1430
SJK31.02-ITS	gb|DQ414986.1|	Disa caffra voucher Bellstedt 672 18S ribosomal RNA gene, partial sequence; internal transcribed spacer 1, 5.8S ribosomal RNA gene, and internal transcribed spacer 2, complete sequence; and 25S ribosomal RNA gene, partial sequence.	99.595	741	2	1	1	3	743	740	1	0	1351
SJK31.02-ITS	gb|DQ414985.1|	Disa hircicornis voucher Kurzweil 2042 18S ribosomal RNA gene, partial sequence; internal transcribed spacer 1, 5.8S ribosomal RNA gene, and internal transcribed spacer 2, complete sequence; and 25S ribosomal RNA gene, partial sequence.	98.516	741	8	3	3	3	743	738	1	0	1304
SJK31.02-ITS	gb|DQ414984.1|	Disa perplexa voucher van der Niet 201 18S ribosomal RNA gene, partial sequence; internal transcribed spacer 1, 5.8S ribosomal RNA gene, and internal transcribed spacer 2, complete sequence; and 25S ribosomal RNA gene, partial sequence.	95.676	740	29	3	3	4	743	737	1	0	1186
SJK31.02-ITS	N/A	Disa_hircicornis_RB449	98.358	670	9	2	2	3	672	55	722	0	1175
SJK31.02-ITS	gb|DQ414989.1|	Disa scullyi voucher Johnson s.n. 18S ribosomal RNA gene, partial sequence; internal transcribed spacer 1, 5.8S ribosomal RNA gene, and internal transcribed spacer 2, complete sequence; and 25S ribosomal RNA gene, partial sequence.	95.007	741	34	3	3	3	743	738	1	0	1160
SJK31.03-ITS	N/A	Satyrium_buchananii_RB442	100	699	0	0	0	83	781	699	1	0	1291
SJK31.03-ITS	gb|AY704982.1|	Satyrium buchananii voucher HK2053 internal transcribed spacer 1, 5.8S ribosomal RNA gene, and internal transcribed spacer 2, complete sequence.	99.029	618	4	2	2	122	737	1	618	0	1109
SJK31.03-ITS	gb|EF601501.1|	Satyrium longicauda var. longicauda voucher BB2253 clone 1 internal transcribed spacer 1, partial sequence; 5.8S ribosomal RNA gene, complete sequence; and internal transcribed spacer 2, partial sequence.	97.774	629	13	1	1	122	749	1	629	0	1083
SJK31.03-ITS	gb|AY704989.1|	Satyrium longicauda voucher BB2249 internal transcribed spacer 1, 5.8S ribosomal RNA gene, and internal transcribed spacer 2, complete sequence.	98.055	617	11	1	1	122	737	1	617	0	1074
SJK31.03-ITS	gb|EF601502.1|	Satyrium longicauda var. longicauda voucher BB2253 clone 2 internal transcribed spacer 1, partial sequence; 5.8S ribosomal RNA gene, complete sequence; and internal transcribed spacer 2, partial sequence.	96.184	629	19	3	5	122	749	1	625	0	1024
SJK31.04-ITS	N/A	Satyrium_buchananii_RB442	99.857	700	0	1	1	72	771	1	699	0	1286
SJK31.04-ITS	gb|AY704982.1|	Satyrium buchananii voucher HK2053 internal transcribed spacer 1, 5.8S ribosomal RNA gene, and internal transcribed spacer 2, complete sequence.	99.029	618	4	2	2	117	732	618	1	0	1109
SJK31.04-ITS	gb|EF601501.1|	Satyrium longicauda var. longicauda voucher BB2253 clone 1 internal transcribed spacer 1, partial sequence; 5.8S ribosomal RNA gene, complete sequence; and internal transcribed spacer 2, partial sequence.	97.774	629	13	1	1	105	732	629	1	0	1083
SJK31.04-ITS	gb|AY704989.1|	Satyrium longicauda voucher BB2249 internal transcribed spacer 1, 5.8S ribosomal RNA gene, and internal transcribed spacer 2, complete sequence.	98.055	617	11	1	1	117	732	617	1	0	1074
SJK31.04-ITS	gb|EF601502.1|	Satyrium longicauda var. longicauda voucher BB2253 clone 2 internal transcribed spacer 1, partial sequence; 5.8S ribosomal RNA gene, complete sequence; and internal transcribed spacer 2, partial sequence.	96.184	629	19	3	5	105	732	625	1	0	1024
SJK31.06-ITS	N/A	Satyrium_buchananii_RB442	100	699	0	0	0	57	755	1	699	0	1291
SJK31.06-ITS	gb|AY704982.1|	Satyrium buchananii voucher HK2053 internal transcribed spacer 1, 5.8S ribosomal RNA gene, and internal transcribed spacer 2, complete sequence.	99.029	618	4	2	2	101	716	618	1	0	1109
SJK31.06-ITS	gb|EF601501.1|	Satyrium longicauda var. longicauda voucher BB2253 clone 1 internal transcribed spacer 1, partial sequence; 5.8S ribosomal RNA gene, complete sequence; and internal transcribed spacer 2, partial sequence.	97.774	629	13	1	1	89	716	629	1	0	1083
SJK31.06-ITS	gb|AY704989.1|	Satyrium longicauda voucher BB2249 internal transcribed spacer 1, 5.8S ribosomal RNA gene, and internal transcribed spacer 2, complete sequence.	98.055	617	11	1	1	101	716	617	1	0	1074
SJK31.06-ITS	gb|EF601502.1|	Satyrium longicauda var. longicauda voucher BB2253 clone 2 internal transcribed spacer 1, partial sequence; 5.8S ribosomal RNA gene, complete sequence; and internal transcribed spacer 2, partial sequence.	96.184	629	19	3	5	89	716	625	1	0	1024
SJK31.13-ITS	gb|DQ414963.1|	Disa robusta voucher Bytebier 2166 18S ribosomal RNA gene, partial sequence; internal transcribed spacer 1, 5.8S ribosomal RNA gene, and internal transcribed spacer 2, complete sequence; and 25S ribosomal RNA gene, partial sequence.	98.047	768	15	0	0	1	768	768	1	0	1336	No assembly
SJK31.13-ITS	gb|DQ414967.1|	Disa miniata voucher van der Niet 194 18S ribosomal RNA gene, partial sequence; internal transcribed spacer 1, 5.8S ribosomal RNA gene, and internal transcribed spacer 2, complete sequence; and 25S ribosomal RNA gene, partial sequence.	97.656	768	18	0	0	1	768	768	1	0	1319	No assembly
SJK31.13-ITS	gb|DQ414970.1|	Disa satyriopsis voucher Bytebier 2510 18S ribosomal RNA gene, partial sequence; internal transcribed spacer 1, 5.8S ribosomal RNA gene, and internal transcribed spacer 2, complete sequence; and 25S ribosomal RNA gene, partial sequence.	97.656	768	18	0	0	1	768	768	1	0	1319	No assembly
SJK31.13-ITS	gb|DQ414972.1|	Disa erubescens subsp. carsonii voucher Bytebier 2170 18S ribosomal RNA gene, partial sequence; internal transcribed spacer 1, 5.8S ribosomal RNA gene, and internal transcribed spacer 2, complete sequence; and 25S ribosomal RNA gene, partial sequence.	97.656	768	18	0	0	1	768	768	1	0	1319	No assembly
SJK31.13-ITS	gb|DQ414969.1|	Disa ornithantha voucher Bytebier 2496 18S ribosomal RNA gene, partial sequence; internal transcribed spacer 1, 5.8S ribosomal RNA gene, and internal transcribed spacer 2, complete sequence; and 25S ribosomal RNA gene, partial sequence.	97.526	768	19	0	0	1	768	768	1	0	1315	No assembly
SJK31.14-ITS	N/A	Satyrium_buchananii_RB442	99.428	699	2	2	2	52	748	1	699	0	1267
SJK31.14-ITS	gb|AY704982.1|	Satyrium buchananii voucher HK2053 internal transcribed spacer 1, 5.8S ribosomal RNA gene, and internal transcribed spacer 2, complete sequence.	99.029	618	4	2	2	96	711	618	1	0	1109
SJK31.14-ITS	gb|EF601501.1|	Satyrium longicauda var. longicauda voucher BB2253 clone 1 internal transcribed spacer 1, partial sequence; 5.8S ribosomal RNA gene, complete sequence; and internal transcribed spacer 2, partial sequence.	97.774	629	13	1	1	84	711	629	1	0	1083
SJK31.14-ITS	gb|AY704989.1|	Satyrium longicauda voucher BB2249 internal transcribed spacer 1, 5.8S ribosomal RNA gene, and internal transcribed spacer 2, complete sequence.	98.055	617	11	1	1	96	711	617	1	0	1074
SJK31.14-ITS	gb|EF601502.1|	Satyrium longicauda var. longicauda voucher BB2253 clone 2 internal transcribed spacer 1, partial sequence; 5.8S ribosomal RNA gene, complete sequence; and internal transcribed spacer 2, partial sequence.	96.184	629	19	3	5	84	711	625	1	0	1024
SJK31.15-ITS	N/A	Habenaria_sp._RB405	98.695	383	4	1	1	1	382	46	428	0	678	No assembly
SJK31.15-ITS	N/A	Habenaria_tridens_FM818	98.433	383	5	1	1	1	382	776	394	0	673	No assembly
SJK31.15-ITS	N/A	Habenaria_sp_GN355	98.433	383	5	1	1	1	382	777	395	0	673	No assembly
SJK31.15-ITS	N/A	Habenaria_sochensis_MB13698	98.433	383	5	1	1	1	382	777	395	0	673	No assembly
SJK31.15-ITS	N/A	Habenaria_retinervis_BB2514	98.433	383	5	1	1	1	382	777	395	0	673	No assembly
SJK31.16-ITS	N/A	Satyrium_buchananii_RB442	100	699	0	0	0	53	751	1	699	0	1291
SJK31.16-ITS	gb|AY704982.1|	Satyrium buchananii voucher HK2053 internal transcribed spacer 1, 5.8S ribosomal RNA gene, and internal transcribed spacer 2, complete sequence.	99.029	618	4	2	2	97	712	618	1	0	1109
SJK31.16-ITS	gb|EF601501.1|	Satyrium longicauda var. longicauda voucher BB2253 clone 1 internal transcribed spacer 1, partial sequence; 5.8S ribosomal RNA gene, complete sequence; and internal transcribed spacer 2, partial sequence.	97.774	629	13	1	1	85	712	629	1	0	1083
SJK31.16-ITS	gb|AY704989.1|	Satyrium longicauda voucher BB2249 internal transcribed spacer 1, 5.8S ribosomal RNA gene, and internal transcribed spacer 2, complete sequence.	98.055	617	11	1	1	97	712	617	1	0	1074
SJK31.16-ITS	gb|EF601502.1|	Satyrium longicauda var. longicauda voucher BB2253 clone 2 internal transcribed spacer 1, partial sequence; 5.8S ribosomal RNA gene, complete sequence; and internal transcribed spacer 2, partial sequence.	96.184	629	19	3	5	85	712	625	1	0	1024
SJK31.17-ITS	N/A	Satyrium_buchananii_RB442	100	699	0	0	0	49	747	1	699	0	1291
SJK31.17-ITS	gb|AY704982.1|	Satyrium buchananii voucher HK2053 internal transcribed spacer 1, 5.8S ribosomal RNA gene, and internal transcribed spacer 2, complete sequence.	99.029	618	4	2	2	93	708	618	1	0	1109
SJK31.17-ITS	gb|EF601501.1|	Satyrium longicauda var. longicauda voucher BB2253 clone 1 internal transcribed spacer 1, partial sequence; 5.8S ribosomal RNA gene, complete sequence; and internal transcribed spacer 2, partial sequence.	97.774	629	13	1	1	81	708	629	1	0	1083
SJK31.17-ITS	gb|AY704989.1|	Satyrium longicauda voucher BB2249 internal transcribed spacer 1, 5.8S ribosomal RNA gene, and internal transcribed spacer 2, complete sequence.	98.055	617	11	1	1	93	708	617	1	0	1074
SJK31.17-ITS	gb|EF601502.1|	Satyrium longicauda var. longicauda voucher BB2253 clone 2 internal transcribed spacer 1, partial sequence; 5.8S ribosomal RNA gene, complete sequence; and internal transcribed spacer 2, partial sequence.	96.184	629	19	3	5	81	708	625	1	0	1024
SJK32.01-ITS	N/A	Satyrium_buchananii_RB442	100	699	0	0	0	47	745	1	699	0	1291
SJK32.01-ITS	gb|AY704982.1|	Satyrium buchananii voucher HK2053 internal transcribed spacer 1, 5.8S ribosomal RNA gene, and internal transcribed spacer 2, complete sequence.	99.029	618	4	2	2	91	706	618	1	0	1109
SJK32.01-ITS	gb|EF601501.1|	Satyrium longicauda var. longicauda voucher BB2253 clone 1 internal transcribed spacer 1, partial sequence; 5.8S ribosomal RNA gene, complete sequence; and internal transcribed spacer 2, partial sequence.	97.774	629	13	1	1	79	706	629	1	0	1083
SJK32.01-ITS	gb|AY704989.1|	Satyrium longicauda voucher BB2249 internal transcribed spacer 1, 5.8S ribosomal RNA gene, and internal transcribed spacer 2, complete sequence.	98.055	617	11	1	1	91	706	617	1	0	1074
SJK32.01-ITS	gb|EF601502.1|	Satyrium longicauda var. longicauda voucher BB2253 clone 2 internal transcribed spacer 1, partial sequence; 5.8S ribosomal RNA gene, complete sequence; and internal transcribed spacer 2, partial sequence.	96.184	629	19	3	5	79	706	625	1	0	1024
SJK32.02-ITS	N/A	Satyrium_buchananii_RB442	100	699	0	0	0	47	745	1	699	0	1291
SJK32.02-ITS	gb|AY704982.1|	Satyrium buchananii voucher HK2053 internal transcribed spacer 1, 5.8S ribosomal RNA gene, and internal transcribed spacer 2, complete sequence.	99.029	618	4	2	2	91	706	618	1	0	1109
SJK32.02-ITS	gb|EF601501.1|	Satyrium longicauda var. longicauda voucher BB2253 clone 1 internal transcribed spacer 1, partial sequence; 5.8S ribosomal RNA gene, complete sequence; and internal transcribed spacer 2, partial sequence.	97.774	629	13	1	1	79	706	629	1	0	1083
SJK32.02-ITS	gb|AY704989.1|	Satyrium longicauda voucher BB2249 internal transcribed spacer 1, 5.8S ribosomal RNA gene, and internal transcribed spacer 2, complete sequence.	98.055	617	11	1	1	91	706	617	1	0	1074
SJK32.02-ITS	gb|EF601502.1|	Satyrium longicauda var. longicauda voucher BB2253 clone 2 internal transcribed spacer 1, partial sequence; 5.8S ribosomal RNA gene, complete sequence; and internal transcribed spacer 2, partial sequence.	96.184	629	19	3	5	79	706	625	1	0	1024
SJK32.03-ITS	N/A	Satyrium_buchananii_RB442	100	699	0	0	0	61	759	1	699	0	1291
SJK32.03-ITS	gb|AY704982.1|	Satyrium buchananii voucher HK2053 internal transcribed spacer 1, 5.8S ribosomal RNA gene, and internal transcribed spacer 2, complete sequence.	99.029	618	4	2	2	105	720	618	1	0	1109
SJK32.03-ITS	gb|EF601501.1|	Satyrium longicauda var. longicauda voucher BB2253 clone 1 internal transcribed spacer 1, partial sequence; 5.8S ribosomal RNA gene, complete sequence; and internal transcribed spacer 2, partial sequence.	97.774	629	13	1	1	93	720	629	1	0	1083
SJK32.03-ITS	gb|AY704989.1|	Satyrium longicauda voucher BB2249 internal transcribed spacer 1, 5.8S ribosomal RNA gene, and internal transcribed spacer 2, complete sequence.	98.055	617	11	1	1	105	720	617	1	0	1074
SJK32.03-ITS	gb|EF601502.1|	Satyrium longicauda var. longicauda voucher BB2253 clone 2 internal transcribed spacer 1, partial sequence; 5.8S ribosomal RNA gene, complete sequence; and internal transcribed spacer 2, partial sequence.	96.184	629	19	3	5	93	720	625	1	0	1024
SJK32.04-ITS	N/A	Satyrium_buchananii_RB442	100	699	0	0	0	62	760	1	699	0	1291
SJK32.04-ITS	gb|AY704982.1|	Satyrium buchananii voucher HK2053 internal transcribed spacer 1, 5.8S ribosomal RNA gene, and internal transcribed spacer 2, complete sequence.	99.029	618	4	2	2	106	721	618	1	0	1109
SJK32.04-ITS	gb|EF601501.1|	Satyrium longicauda var. longicauda voucher BB2253 clone 1 internal transcribed spacer 1, partial sequence; 5.8S ribosomal RNA gene, complete sequence; and internal transcribed spacer 2, partial sequence.	97.774	629	13	1	1	94	721	629	1	0	1083
SJK32.04-ITS	gb|AY704989.1|	Satyrium longicauda voucher BB2249 internal transcribed spacer 1, 5.8S ribosomal RNA gene, and internal transcribed spacer 2, complete sequence.	98.055	617	11	1	1	106	721	617	1	0	1074
SJK32.04-ITS	gb|EF601502.1|	Satyrium longicauda var. longicauda voucher BB2253 clone 2 internal transcribed spacer 1, partial sequence; 5.8S ribosomal RNA gene, complete sequence; and internal transcribed spacer 2, partial sequence.	96.184	629	19	3	5	94	721	625	1	0	1024
SJK32.05-ITS	N/A	Satyrium_buchananii_RB442	100	699	0	0	0	44	742	1	699	0	1291
SJK32.05-ITS	gb|AY704982.1|	Satyrium buchananii voucher HK2053 internal transcribed spacer 1, 5.8S ribosomal RNA gene, and internal transcribed spacer 2, complete sequence.	99.029	618	4	2	2	88	703	618	1	0	1109
SJK32.05-ITS	gb|EF601501.1|	Satyrium longicauda var. longicauda voucher BB2253 clone 1 internal transcribed spacer 1, partial sequence; 5.8S ribosomal RNA gene, complete sequence; and internal transcribed spacer 2, partial sequence.	97.774	629	13	1	1	76	703	629	1	0	1083
SJK32.05-ITS	gb|AY704989.1|	Satyrium longicauda voucher BB2249 internal transcribed spacer 1, 5.8S ribosomal RNA gene, and internal transcribed spacer 2, complete sequence.	98.055	617	11	1	1	88	703	617	1	0	1074
SJK32.05-ITS	gb|EF601502.1|	Satyrium longicauda var. longicauda voucher BB2253 clone 2 internal transcribed spacer 1, partial sequence; 5.8S ribosomal RNA gene, complete sequence; and internal transcribed spacer 2, partial sequence.	96.184	629	19	3	5	76	703	625	1	0	1024
SJK32.06-ITS	N/A	Satyrium_buchananii_RB442	100	699	0	0	0	46	744	1	699	0	1291
SJK32.06-ITS	gb|AY704982.1|	Satyrium buchananii voucher HK2053 internal transcribed spacer 1, 5.8S ribosomal RNA gene, and internal transcribed spacer 2, complete sequence.	99.029	618	4	2	2	90	705	618	1	0	1109
SJK32.06-ITS	gb|EF601501.1|	Satyrium longicauda var. longicauda voucher BB2253 clone 1 internal transcribed spacer 1, partial sequence; 5.8S ribosomal RNA gene, complete sequence; and internal transcribed spacer 2, partial sequence.	97.774	629	13	1	1	78	705	629	1	0	1083
SJK32.06-ITS	gb|AY704989.1|	Satyrium longicauda voucher BB2249 internal transcribed spacer 1, 5.8S ribosomal RNA gene, and internal transcribed spacer 2, complete sequence.	98.055	617	11	1	1	90	705	617	1	0	1074
SJK32.06-ITS	gb|EF601502.1|	Satyrium longicauda var. longicauda voucher BB2253 clone 2 internal transcribed spacer 1, partial sequence; 5.8S ribosomal RNA gene, complete sequence; and internal transcribed spacer 2, partial sequence.	96.184	629	19	3	5	78	705	625	1	0	1024
SJK37.01-ITS	N/A	Satyrium_buchananii_RB442	100	673	0	0	0	1	673	27	699	0	1243
SJK37.01-ITS	gb|AY704982.1|	Satyrium buchananii voucher HK2053 internal transcribed spacer 1, 5.8S ribosomal RNA gene, and internal transcribed spacer 2, complete sequence.	99.029	618	4	2	2	19	634	618	1	0	1109
SJK37.01-ITS	gb|EF601501.1|	Satyrium longicauda var. longicauda voucher BB2253 clone 1 internal transcribed spacer 1, partial sequence; 5.8S ribosomal RNA gene, complete sequence; and internal transcribed spacer 2, partial sequence.	97.774	629	13	1	1	7	634	629	1	0	1083
SJK37.01-ITS	gb|AY704989.1|	Satyrium longicauda voucher BB2249 internal transcribed spacer 1, 5.8S ribosomal RNA gene, and internal transcribed spacer 2, complete sequence.	98.055	617	11	1	1	19	634	617	1	0	1074
SJK37.01-ITS	gb|EF601502.1|	Satyrium longicauda var. longicauda voucher BB2253 clone 2 internal transcribed spacer 1, partial sequence; 5.8S ribosomal RNA gene, complete sequence; and internal transcribed spacer 2, partial sequence.	96.184	629	19	3	5	7	634	625	1	0	1024
SJK39.03-ITS	N/A	Satyrium_buchananii_RB442	99.841	627	1	0	0	1	627	73	699	0	1153
SJK39.03-ITS	gb|AY704982.1|	Satyrium buchananii voucher HK2053 internal transcribed spacer 1, 5.8S ribosomal RNA gene, and internal transcribed spacer 2, complete sequence.	98.814	590	5	2	2	1	588	590	1	0	1051
SJK39.03-ITS	gb|AY704989.1|	Satyrium longicauda voucher BB2249 internal transcribed spacer 1, 5.8S ribosomal RNA gene, and internal transcribed spacer 2, complete sequence.	98.132	589	10	1	1	1	588	589	1	0	1027
SJK39.03-ITS	gb|EF601501.1|	Satyrium longicauda var. longicauda voucher BB2253 clone 1 internal transcribed spacer 1, partial sequence; 5.8S ribosomal RNA gene, complete sequence; and internal transcribed spacer 2, partial sequence.	97.623	589	13	1	1	1	588	589	1	0	1009
SJK39.03-ITS	gb|EF601502.1|	Satyrium longicauda var. longicauda voucher BB2253 clone 2 internal transcribed spacer 1, partial sequence; 5.8S ribosomal RNA gene, complete sequence; and internal transcribed spacer 2, partial sequence.	95.925	589	19	3	5	1	588	585	1	0	950
SJK41.02-ITS	N/A	Platycoryne_crocea_BB3159	96.429	784	11	17	17	2	769	783	1	0	1277
SJK41.02-ITS	N/A	Habenaria_buchananii_BB2171	95.159	785	20	18	18	2	769	784	1	0	1223
SJK41.02-ITS	N/A	Platycoryne_buchananiana_RB417	97.962	687	10	4	4	2	684	37	723	0	1188
SJK41.02-ITS	N/A	Platycoryne_macroceras_RB427	96.821	692	16	6	6	2	689	59	748	0	1151
SJK41.02-ITS	N/A	Habenaria_silvatica_BB2527	93.503	785	30	21	21	2	769	781	1	0	1147
SJK41.05-ITS	N/A	Platycoryne_crocea_BB3159	97.683	561	11	2	2	240	798	56	616	0	963	No assembly
SJK41.05-ITS	N/A	Habenaria_buchananii_BB2171	97.504	561	12	2	2	240	798	56	616	0	957	No assembly
SJK41.05-ITS	N/A	Platycoryne_buchananiana_RB417	97.308	520	11	3	3	282	798	724	205	0	880	No assembly
SJK41.05-ITS	N/A	Platycoryne_macroceras_RB427	96.104	539	17	4	4	262	798	762	226	0	876	No assembly
SJK41.05-ITS	N/A	Habenaria_epipactidea_RCHABEPI	94.296	561	28	4	4	240	798	56	614	0	856	No assembly
SJK41.06-ITS	N/A	Habenaria_microsaccos_PKHmicr	99.616	781	2	1	1	1	781	64	843	0	1424	R error
SJK41.06-ITS	N/A	Habenaria_microsaccos_BB3106	99.616	781	2	1	1	1	781	64	843	0	1424	R error
SJK41.06-ITS	N/A	Habenaria_macrostele_TVDN409	99.616	781	2	1	1	1	781	64	843	0	1424	R error
SJK41.06-ITS	N/A	Habenaria_macrostele_BB3025	99.616	781	2	1	1	1	781	64	843	0	1424	R error
SJK41.06-ITS	N/A	Habenaria_kyimbilae_BB2519	99.616	781	2	1	1	1	781	64	843	0	1424	R error
SJK41.07-ITS	N/A	Platycoryne_crocea_BB3159	99.826	576	1	0	0	184	759	53	628	0	1059	No assembly
SJK41.07-ITS	N/A	Habenaria_buchananii_BB2171	99.653	576	2	0	0	184	759	53	628	0	1053	No assembly
SJK41.07-ITS	N/A	Platycoryne_buchananiana_RB417	99.624	532	1	1	1	229	759	724	193	0	970	No assembly
SJK41.07-ITS	N/A	Platycoryne_macroceras_RB427	98.367	551	7	2	2	209	759	762	214	0	966	No assembly
SJK41.07-ITS	N/A	Habenaria_epipactidea_RCHABEPI	96.354	576	19	2	2	184	759	53	626	0	946	No assembly
SJK41.08-ITS	N/A	Platycoryne_crocea_BB3159	99.664	595	2	0	0	184	778	53	647	0	1088	No assembly
SJK41.08-ITS	N/A	Habenaria_buchananii_BB2171	99.16	595	5	0	0	184	778	53	647	0	1072	No assembly
SJK41.08-ITS	N/A	Platycoryne_buchananiana_RB417	99.102	557	4	1	1	229	784	724	168	0	1000	No assembly
SJK41.08-ITS	N/A	Platycoryne_macroceras_RB427	97.743	576	11	2	2	209	784	762	189	0	990	No assembly
SJK41.08-ITS	N/A	Habenaria_epipactidea_RCHABEPI	96.303	595	20	2	2	184	778	53	645	0	976	No assembly
SJK41.09-ITS	N/A	Platycoryne_crocea_BB3159	99.179	609	3	2	2	185	793	50	656	0	1096	No assembly
SJK41.09-ITS	N/A	Habenaria_buchananii_BB2171	98.851	609	5	2	2	185	793	50	656	0	1085	No assembly
SJK41.09-ITS	N/A	Platycoryne_buchananiana_RB417	98.932	562	3	3	3	233	793	724	165	0	1002	No assembly
SJK41.09-ITS	N/A	Platycoryne_macroceras_RB427	97.59	581	10	4	4	213	793	762	186	0	992	No assembly
SJK41.09-ITS	N/A	Habenaria_epipactidea_RCHABEPI	95.895	609	21	4	4	185	793	50	654	0	983	No assembly
SJK41.10-ITS	N/A	Habenaria_microsaccos_PKHmicr	99.767	857	2	0	0	6	862	865	9	0	1572
SJK41.10-ITS	N/A	Habenaria_microsaccos_BB3106	99.767	857	2	0	0	6	862	865	9	0	1572
SJK41.10-ITS	N/A	Habenaria_macrostele_TVDN409	99.767	857	2	0	0	6	862	865	9	0	1572
SJK41.10-ITS	N/A	Habenaria_macrostele_BB3025	99.767	857	2	0	0	6	862	865	9	0	1572
SJK41.10-ITS	N/A	Habenaria_kyimbilae_BB2519	99.767	857	2	0	0	6	862	865	9	0	1572
SJK41.11-ITS	N/A	Habenaria_microsaccos_PKHmicr	99.884	864	1	0	0	4	867	868	5	0	1591
SJK41.11-ITS	N/A	Habenaria_microsaccos_BB3106	99.884	864	1	0	0	4	867	868	5	0	1591
SJK41.11-ITS	N/A	Habenaria_macrostele_TVDN409	99.884	864	1	0	0	4	867	868	5	0	1591
SJK41.11-ITS	N/A	Habenaria_macrostele_BB3025	99.884	864	1	0	0	4	867	868	5	0	1591
SJK41.11-ITS	N/A	Habenaria_kyimbilae_BB2519	99.884	864	1	0	0	4	867	868	5	0	1591
SJK41.12-ITS	N/A	Habenaria_microsaccos_PKHmicr	99.884	859	1	0	0	6	864	865	7	0	1581
SJK41.12-ITS	N/A	Habenaria_microsaccos_BB3106	99.884	859	1	0	0	6	864	865	7	0	1581
SJK41.12-ITS	N/A	Habenaria_macrostele_TVDN409	99.884	859	1	0	0	6	864	865	7	0	1581
SJK41.12-ITS	N/A	Habenaria_macrostele_BB3025	99.884	859	1	0	0	6	864	865	7	0	1581
SJK41.12-ITS	N/A	Habenaria_kyimbilae_BB2519	99.884	859	1	0	0	6	864	865	7	0	1581
SJK41.13-ITS	N/A	Platycoryne_crocea_BB3159	99.733	749	1	1	1	1	749	800	53	0	1371
SJK41.13-ITS	N/A	Habenaria_buchananii_BB2171	98.4	750	10	2	2	1	749	801	53	0	1317
SJK41.13-ITS	N/A	Platycoryne_buchananiana_RB417	99.574	705	2	1	1	1	704	20	724	0	1284
SJK41.13-ITS	N/A	Platycoryne_macroceras_RB427	98.204	724	10	3	3	1	724	42	762	0	1262
SJK41.13-ITS	N/A	Habenaria_silvatica_BB2527	96.267	750	23	4	5	1	749	798	53	0	1225
SJK44.01-ITS	N/A	Platycoryne_crocea_BB3159	99.604	505	2	0	0	185	689	124	628	0	922	No assembly
SJK44.01-ITS	N/A	Platycoryne_buchananiana_RB417	99.407	506	2	1	1	185	689	698	193	0	917	No assembly
SJK44.01-ITS	N/A	Habenaria_buchananii_BB2171	99.406	505	3	0	0	185	689	124	628	0	917	No assembly
SJK44.01-ITS	N/A	Platycoryne_macroceras_RB427	98.812	505	6	0	0	185	689	718	214	0	900	No assembly
SJK44.01-ITS	N/A	Habenaria_epipactidea_RCHABEPI	96.04	505	18	2	2	185	689	124	626	0	821	No assembly
SJK44.02-ITS	N/A	Platycoryne_crocea_BB3159	99.425	869	4	1	1	3	871	873	6	0	1576
SJK44.02-ITS	N/A	Habenaria_buchananii_BB2171	98.363	855	12	2	2	18	871	859	6	0	1500
SJK44.02-ITS	N/A	Habenaria_silvatica_BB2527	96.552	870	25	4	5	3	871	871	6	0	1435
SJK44.02-ITS	N/A	Habenaria_malacophylla_BB2239	96.322	870	27	4	5	3	871	871	6	0	1424
SJK44.02-ITS	N/A	Habenaria_culveri_GN369	96.322	870	27	4	5	3	871	871	6	0	1424
SJK44.03-ITS	N/A	Platycoryne_crocea_BB3159	100	569	0	0	0	184	752	60	628	0	1051	No assembly
SJK44.03-ITS	N/A	Habenaria_buchananii_BB2171	99.824	569	1	0	0	184	752	60	628	0	1046	No assembly
SJK44.03-ITS	N/A	Platycoryne_buchananiana_RB417	99.626	535	1	1	1	222	755	724	190	0	976	No assembly
SJK44.03-ITS	N/A	Platycoryne_macroceras_RB427	98.375	554	7	2	2	202	755	762	211	0	972	No assembly
SJK44.03-ITS	N/A	Habenaria_epipactidea_RCHABEPI	96.485	569	18	2	2	184	752	60	626	0	939	No assembly
SJK44.04-ITS	N/A	Platycoryne_crocea_BB3159	99.332	599	3	1	1	183	781	56	653	0	1083	No assembly
SJK44.04-ITS	N/A	Habenaria_buchananii_BB2171	98.998	599	5	1	1	183	781	56	653	0	1072	No assembly
SJK44.04-ITS	N/A	Platycoryne_buchananiana_RB417	99.282	557	3	1	1	226	781	724	168	0	1005	No assembly
SJK44.04-ITS	N/A	Platycoryne_macroceras_RB427	97.917	576	10	2	2	206	781	762	189	0	996	No assembly
SJK44.04-ITS	N/A	Habenaria_epipactidea_RCHABEPI	95.993	599	21	3	3	183	781	56	651	0	970	No assembly
SJK44.05-ITS	N/A	Platycoryne_crocea_BB3159	99.597	745	2	1	1	1	745	57	800	0	1358
SJK44.05-ITS	N/A	Habenaria_buchananii_BB2171	98.391	746	10	2	2	1	745	57	801	0	1310
SJK44.05-ITS	N/A	Platycoryne_buchananiana_RB417	99.433	705	3	1	1	42	745	724	20	0	1279
SJK44.05-ITS	N/A	Platycoryne_macroceras_RB427	98.066	724	11	3	3	22	745	762	42	0	1256
SJK44.05-ITS	N/A	Habenaria_silvatica_BB2527	96.113	746	24	4	5	1	745	57	798	0	1212
SJK44.06-ITS	N/A	Platycoryne_crocea_BB3159	99.411	679	1	2	3	1	679	800	125	0	1229
SJK44.06-ITS	N/A	Platycoryne_buchananiana_RB417	99.265	680	2	2	3	1	679	20	697	0	1225
SJK44.06-ITS	N/A	Platycoryne_macroceras_RB427	98.38	679	8	2	3	1	679	42	717	0	1190
SJK44.06-ITS	N/A	Habenaria_buchananii_BB2171	97.941	680	10	3	4	1	679	801	125	0	1175
SJK44.06-ITS	N/A	Habenaria_silvatica_BB2527	95.588	680	23	5	7	1	679	798	125	0	1083
SJK46.14-ITS	N/A	Platycoryne_crocea_BB3159	100	579	0	0	0	236	814	50	628	0	1070	No assembly
SJK46.14-ITS	N/A	Habenaria_buchananii_BB2171	99.827	579	1	0	0	236	814	50	628	0	1064	No assembly
SJK46.14-ITS	N/A	Platycoryne_buchananiana_RB417	99.812	532	0	1	1	284	814	724	193	0	976	No assembly
SJK46.14-ITS	N/A	Platycoryne_macroceras_RB427	98.548	551	6	2	2	264	814	762	214	0	972	No assembly
SJK46.14-ITS	N/A	Habenaria_epipactidea_RCHABEPI	96.546	579	18	2	2	236	814	50	626	0	957	No assembly
SJK46.15-ITS	N/A	Platycoryne_crocea_BB3159	99.495	594	3	0	0	246	839	54	647	0	1081	No assembly
SJK46.15-ITS	N/A	Habenaria_buchananii_BB2171	98.99	594	6	0	0	246	839	54	647	0	1064	No assembly
SJK46.15-ITS	N/A	Platycoryne_buchananiana_RB417	99.097	554	4	1	1	290	842	724	171	0	994	No assembly
SJK46.15-ITS	N/A	Platycoryne_macroceras_RB427	97.731	573	11	2	2	270	842	762	192	0	985	No assembly
SJK46.15-ITS	N/A	Habenaria_epipactidea_RCHABEPI	96.465	594	19	2	2	246	839	54	645	0	979	No assembly
SJK46.16-ITS	N/A	Platycoryne_crocea_BB3159	97.314	819	18	3	4	157	975	57	871	0	1387	No assembly
SJK46.16-ITS	N/A	Habenaria_buchananii_BB2171	96.638	803	20	6	7	157	957	57	854	0	1327	No assembly
SJK46.16-ITS	N/A	Platycoryne_macroceras_RB427	96.224	768	22	6	7	178	944	762	1	0	1251	No assembly
SJK46.16-ITS	N/A	Platycoryne_buchananiana_RB417	97.658	726	14	2	3	198	922	724	1	0	1243	No assembly
SJK46.16-ITS	N/A	Habenaria_silvatica_BB2527	94.328	811	38	6	8	157	966	57	860	0	1236	No assembly
SJK46.17-ITS	N/A	Platycoryne_crocea_BB3159	100	575	0	0	0	184	758	54	628	0	1062	No assembly
SJK46.17-ITS	N/A	Habenaria_buchananii_BB2171	99.153	590	3	2	2	184	773	54	641	0	1061	No assembly
SJK46.17-ITS	N/A	Platycoryne_buchananiana_RB417	99.812	532	0	1	1	228	758	724	193	0	976	No assembly
SJK46.17-ITS	N/A	Platycoryne_macroceras_RB427	98.548	551	6	2	2	208	758	762	214	0	972	No assembly
SJK46.17-ITS	N/A	Habenaria_epipactidea_RCHABEPI	96.522	575	18	2	2	184	758	54	626	0	950	No assembly
SJK46.18-ITS	N/A	Habenaria_schimperiana_RB435	99.697	661	1	1	1	1	661	69	728	0	1208
SJK46.18-ITS	N/A	Habenaria_petraea_HK1971	99.697	661	1	1	1	1	661	760	101	0	1208
SJK46.18-ITS	N/A	Habenaria_microsaccos_BB3106	99.697	661	1	1	1	1	661	760	101	0	1208
SJK46.18-ITS	N/A	Habenaria_macrostele_BB3025	99.697	661	1	1	1	1	661	760	101	0	1208
SJK46.18-ITS	N/A	Habenaria_kyimbilae_BB2519	99.697	661	1	1	1	1	661	760	101	0	1208
SJK46.19-ITS	N/A	Platycoryne_crocea_BB3159	99.825	572	1	0	0	253	824	57	628	0	1051	No assembly
SJK46.19-ITS	N/A	Habenaria_buchananii_BB2171	99.65	572	2	0	0	253	824	57	628	0	1046	No assembly
SJK46.19-ITS	N/A	Platycoryne_buchananiana_RB417	99.624	532	1	1	1	294	824	724	193	0	970	No assembly
SJK46.19-ITS	N/A	Platycoryne_macroceras_RB427	98.367	551	7	2	2	274	824	762	214	0	966	No assembly
SJK46.19-ITS	N/A	Habenaria_epipactidea_RCHABEPI	96.678	572	17	2	2	253	824	57	626	0	950	No assembly
SJK46.20-ITS	N/A	Platycoryne_crocea_BB3159	99.828	581	1	0	0	184	764	69	649	0	1068	No assembly
SJK46.20-ITS	N/A	Habenaria_buchananii_BB2171	99.312	581	4	0	0	184	764	69	649	0	1051	No assembly
SJK46.20-ITS	N/A	Platycoryne_buchananiana_RB417	99.638	553	1	1	1	213	764	724	172	0	1009	No assembly
SJK46.20-ITS	N/A	Platycoryne_macroceras_RB427	98.252	572	8	2	2	193	764	762	193	0	1000	No assembly
SJK46.20-ITS	N/A	Habenaria_epipactidea_RCHABEPI	96.73	581	17	2	2	184	764	69	647	0	966	No assembly
SJK46.21-ITS	N/A	Platycoryne_crocea_BB3159	99.508	813	3	1	1	1	813	57	868	0	1478
SJK46.21-ITS	N/A	Habenaria_buchananii_BB2171	98.259	804	12	2	2	1	803	57	859	0	1406
SJK46.21-ITS	N/A	Habenaria_silvatica_BB2527	96.437	814	24	4	5	1	813	57	866	0	1338
SJK46.21-ITS	N/A	Habenaria_malacophylla_BB2239	96.192	814	26	4	5	1	813	57	866	0	1327
SJK46.21-ITS	N/A	Habenaria_culveri_GN369	96.192	814	26	4	5	1	813	57	866	0	1327
