# Supplementary material for: Trade in Zambian Edible Orchids—DNA Barcoding Reveals the Use of Unexpected Orchid Taxa for Chikanda
Source: Genes (Basel). 2018 Nov 30;9(12):595. doi: 10.3390/genes9120595 (PMC6315803; doi:10.3390/genes9120595)
Supplement: Supplementary file 1 [file genes-09-00595-s001.zip › TiZeo_Supplementary_Files/Table_S4_BLAST_hit_table_matK.xlsx]

## Sheet: Sheet1
Query ID-barcode	Subject ID	Subject title	% identity	alignment length	mismatches	gap opens	gaps	q. start	q. end	s. start	s. end	E-value	Bit score	Remarks
SJK05.18-matK	gb|EF612543.1|	Satyrium buchananii voucher HK2053 trnK gene, partial sequence; and maturase K (matK) gene, complete cds; chloroplast.	99.888	895	0	1	1	1	894	1352	458	0	1646
SJK05.18-matK	gb|EF612563.1|	Satyrium longicauda var. longicauda voucher BB2253 trnK gene, partial sequence; and maturase K (matK) gene, complete cds; chloroplast.	99.665	895	2	1	1	1	894	1349	455	0	1635
SJK05.18-matK	gb|EF612574.1|	Satyrium neglectum voucher T200 trnK gene, partial sequence; and maturase K (matK) gene, complete cds; chloroplast.	99.665	895	2	1	1	1	894	1355	461	0	1635
SJK05.18-matK	gb|EF612573.1|	Satyrium neglectum voucher T206 trnK gene, partial sequence; and maturase K (matK) gene, complete cds; chloroplast.	99.553	895	3	1	1	1	894	1360	466	0	1629
SJK05.18-matK	gb|EF612550.1|	Satyrium coriifolium voucher T47 trnK gene, partial sequence; and maturase K (matK) gene, complete cds; chloroplast.	99.441	895	4	1	1	1	894	1355	461	0	1624
SJK08.27-matK	gb|EF612543.1|	Satyrium buchananii voucher HK2053 trnK gene, partial sequence; and maturase K (matK) gene, complete cds; chloroplast.	100	741	0	0	0	1	741	568	1308	0	1369
SJK08.27-matK	gb|EF612563.1|	Satyrium longicauda var. longicauda voucher BB2253 trnK gene, partial sequence; and maturase K (matK) gene, complete cds; chloroplast.	99.73	741	2	0	0	1	741	565	1305	0	1358
SJK08.27-matK	gb|EF612574.1|	Satyrium neglectum voucher T200 trnK gene, partial sequence; and maturase K (matK) gene, complete cds; chloroplast.	99.73	741	2	0	0	1	741	571	1311	0	1358
SJK08.27-matK	gb|EF612573.1|	Satyrium neglectum voucher T206 trnK gene, partial sequence; and maturase K (matK) gene, complete cds; chloroplast.	99.595	741	3	0	0	1	741	576	1316	0	1352
SJK08.27-matK	gb|EF612550.1|	Satyrium coriifolium voucher T47 trnK gene, partial sequence; and maturase K (matK) gene, complete cds; chloroplast.	99.46	741	4	0	0	1	741	571	1311	0	1347
SJK11.04-matK	gb|EF612548.1|	Satyrium nepalense var. ciliatum voucher Luo and Luo 728 trnK gene, partial sequence; and maturase K (matK) gene, complete cds; chloroplast	99.444	899	5	0	0	1	899	472	1370	0	1633
SJK11.04-matK	gb|MF945488.1|	Satyrium nepalense isolate matK94 maturase K (matK) gene, complete cds; chloroplast	99.444	899	5	0	0	1	899	438	1336	0	1633
SJK11.04-matK	gb|MF945489.1|	Satyrium yunnanense isolate matK95 maturase K (matK) gene, complete cds; chloroplast	99.444	899	5	0	0	1	899	438	1336	0	1633
SJK11.04-matK	gb|EF612545.1|	Satyrium carsonii voucher T195 trnK gene, partial sequence; and maturase K (matK) gene, complete cds; chloroplast	99.333	899	6	0	0	1	899	465	1363	0	1628
SJK11.04-matK	gb|EF612575.1|	Satyrium nepalense voucher Chase O539 trnK gene, partial sequence; and maturase K (matK) gene, complete cds; chloroplast	99.333	899	6	0	0	1	899	473	1371	0	1628
SJK11.05-matK	gb|EF612548.1|	Satyrium nepalense var. ciliatum voucher Luo and Luo 728 trnK gene, partial sequence; and maturase K (matK) gene, complete cds; chloroplast	99.442	896	5	0	0	1	896	472	1367	0	1628
SJK11.05-matK	gb|MF945488.1|	Satyrium nepalense isolate matK94 maturase K (matK) gene, complete cds; chloroplast	99.442	896	5	0	0	1	896	438	1333	0	1628
SJK11.05-matK	gb|MF945489.1|	Satyrium yunnanense isolate matK95 maturase K (matK) gene, complete cds; chloroplast	99.442	896	5	0	0	1	896	438	1333	0	1628
SJK11.05-matK	gb|EF612545.1|	Satyrium carsonii voucher T195 trnK gene, partial sequence; and maturase K (matK) gene, complete cds; chloroplast	99.33	896	6	0	0	1	896	465	1360	0	1622
SJK11.05-matK	gb|EF612575.1|	Satyrium nepalense voucher Chase O539 trnK gene, partial sequence; and maturase K (matK) gene, complete cds; chloroplast	99.33	896	6	0	0	1	896	473	1368	0	1622
SJK11.06-matK	gb|EF612545.1|	Satyrium carsonii voucher T195 trnK gene, partial sequence; and maturase K (matK) gene, complete cds; chloroplast	99.863	731	1	0	0	1	731	1268	538	0	1345
SJK11.06-matK	gb|EF612548.1|	Satyrium nepalense var. ciliatum voucher Luo and Luo 728 trnK gene, partial sequence; and maturase K (matK) gene, complete cds; chloroplast	99.726	731	2	0	0	1	731	1275	545	0	1339
SJK11.06-matK	gb|MF945489.1|	Satyrium yunnanense isolate matK95 maturase K (matK) gene, complete cds; chloroplast	99.726	731	2	0	0	1	731	1241	511	0	1339
SJK11.06-matK	gb|EF612578.1|	Satyrium orbiculare voucher HK2043 trnK gene, partial sequence; and maturase K (matK) gene, complete cds; chloroplast	99.59	731	3	0	0	1	731	1268	538	0	1334
SJK11.06-matK	gb|MF945488.1|	Satyrium nepalense isolate matK94 maturase K (matK) gene, complete cds; chloroplast	99.453	731	4	0	0	1	731	1241	511	0	1328
SJK11.10-matK	gb|EF612545.1|	Satyrium carsonii voucher T195 trnK gene, partial sequence; and maturase K (matK) gene, complete cds; chloroplast	99.67	908	0	3	3	2	907	1366	460	0	1657
SJK11.10-matK	gb|EF612548.1|	Satyrium nepalense var. ciliatum voucher Luo and Luo 728 trnK gene, partial sequence; and maturase K (matK) gene, complete cds; chloroplast	99.339	908	3	3	3	2	907	1373	467	0	1640
SJK11.10-matK	gb|EF612578.1|	Satyrium orbiculare voucher HK2043 trnK gene, partial sequence; and maturase K (matK) gene, complete cds; chloroplast	99.339	908	3	3	3	2	907	1366	460	0	1640
SJK11.10-matK	gb|MF945489.1|	Satyrium yunnanense isolate matK95 maturase K (matK) gene, complete cds; chloroplast	99.339	908	3	3	3	2	907	1339	433	0	1640
SJK11.10-matK	gb|EF612535.1|	Satyrium amoenum voucher Hermans 5401 trnK gene, partial sequence; and maturase K (matK) gene, complete cds; chloroplast	99.119	908	5	3	3	2	907	1356	450	0	1629
SJK11.11-matK	gb|EF612548.1|	Satyrium nepalense var. ciliatum voucher Luo and Luo 728 trnK gene, partial sequence; and maturase K (matK) gene, complete cds; chloroplast	99.334	901	5	1	1	14	913	1367	467	0	1629
SJK11.11-matK	gb|MF945488.1|	Satyrium nepalense isolate matK94 maturase K (matK) gene, complete cds; chloroplast	99.334	901	5	1	1	14	913	1333	433	0	1629
SJK11.11-matK	gb|MF945489.1|	Satyrium yunnanense isolate matK95 maturase K (matK) gene, complete cds; chloroplast	99.334	901	5	1	1	14	913	1333	433	0	1629
SJK11.11-matK	gb|EF612545.1|	Satyrium carsonii voucher T195 trnK gene, partial sequence; and maturase K (matK) gene, complete cds; chloroplast	99.223	901	6	1	1	14	913	1360	460	0	1624
SJK11.11-matK	gb|EF612575.1|	Satyrium nepalense voucher Chase O539 trnK gene, partial sequence; and maturase K (matK) gene, complete cds; chloroplast	99.223	901	6	1	1	14	913	1368	468	0	1624
SJK13.17-matK	gb|EF612543.1|	Satyrium buchananii voucher HK2053 trnK gene, partial sequence; and maturase K (matK) gene, complete cds; chloroplast.	100	903	0	0	0	1	903	1360	458	0	1668
SJK13.17-matK	gb|EF612563.1|	Satyrium longicauda var. longicauda voucher BB2253 trnK gene, partial sequence; and maturase K (matK) gene, complete cds; chloroplast.	99.779	903	2	0	0	1	903	1357	455	0	1657
SJK13.17-matK	gb|EF612574.1|	Satyrium neglectum voucher T200 trnK gene, partial sequence; and maturase K (matK) gene, complete cds; chloroplast.	99.779	903	2	0	0	1	903	1363	461	0	1657
SJK13.17-matK	gb|EF612573.1|	Satyrium neglectum voucher T206 trnK gene, partial sequence; and maturase K (matK) gene, complete cds; chloroplast.	99.668	903	3	0	0	1	903	1368	466	0	1652
SJK13.17-matK	gb|EF612550.1|	Satyrium coriifolium voucher T47 trnK gene, partial sequence; and maturase K (matK) gene, complete cds; chloroplast.	99.557	903	4	0	0	1	903	1363	461	0	1646
SJK16.03-matK	gb|DQ415106.1|	Disa robusta voucher Bytebier 2166 maturase K gene, complete cds; chloroplast.	99.363	157	1	0	0	1	157	1232	1076	4.45e-78	285	No assembly
SJK16.03-matK	gb|DQ415107.1|	Disa walleri voucher Bytebier 2495 maturase K gene, complete cds; chloroplast.	99.363	157	1	0	0	1	157	1232	1076	4.45e-78	285	No assembly
SJK16.03-matK	gb|DQ415108.1|	Disa ukingensis voucher Kurzweil 2009a maturase K gene, complete cds; chloroplast.	99.363	157	1	0	0	1	157	1232	1076	4.45e-78	285	No assembly
SJK16.03-matK	gb|DQ415109.1|	Disa ochrostachya voucher Bytebier 2535 maturase K gene, complete cds; chloroplast.	99.363	157	1	0	0	1	157	1232	1076	4.45e-78	285	No assembly
SJK16.03-matK	gb|DQ415110.1|	Disa miniata voucher van der Niet 194 maturase K gene, complete cds; chloroplast.	99.363	157	1	0	0	1	157	1232	1076	4.45e-78	285	No assembly
SJK17.25-matK	gb|EF612543.1|	Satyrium buchananii voucher HK2053 trnK gene, partial sequence; and maturase K (matK) gene, complete cds; chloroplast.	99.776	893	0	2	2	6	896	1356	464	0	1637
SJK17.25-matK	gb|EF612563.1|	Satyrium longicauda var. longicauda voucher BB2253 trnK gene, partial sequence; and maturase K (matK) gene, complete cds; chloroplast.	99.552	893	2	2	2	6	896	1353	461	0	1626
SJK17.25-matK	gb|EF612574.1|	Satyrium neglectum voucher T200 trnK gene, partial sequence; and maturase K (matK) gene, complete cds; chloroplast.	99.552	893	2	2	2	6	896	1359	467	0	1626
SJK17.25-matK	gb|EF612573.1|	Satyrium neglectum voucher T206 trnK gene, partial sequence; and maturase K (matK) gene, complete cds; chloroplast.	99.44	893	3	2	2	6	896	1364	472	0	1620
SJK17.25-matK	gb|EF612550.1|	Satyrium coriifolium voucher T47 trnK gene, partial sequence; and maturase K (matK) gene, complete cds; chloroplast.	99.328	893	4	2	2	6	896	1359	467	0	1615
SJK17.26-matK	gb|EF612543.1|	Satyrium buchananii voucher HK2053 trnK gene, partial sequence; and maturase K (matK) gene, complete cds; chloroplast.	99.662	888	0	3	3	4	888	1355	468	0	1620
SJK17.26-matK	gb|EF612563.1|	Satyrium longicauda var. longicauda voucher BB2253 trnK gene, partial sequence; and maturase K (matK) gene, complete cds; chloroplast.	99.437	888	2	3	3	4	888	1352	465	0	1609
SJK17.26-matK	gb|EF612574.1|	Satyrium neglectum voucher T200 trnK gene, partial sequence; and maturase K (matK) gene, complete cds; chloroplast.	99.437	888	2	3	3	4	888	1358	471	0	1609
SJK17.26-matK	gb|EF612573.1|	Satyrium neglectum voucher T206 trnK gene, partial sequence; and maturase K (matK) gene, complete cds; chloroplast.	99.324	888	3	3	3	4	888	1363	476	0	1604
SJK17.26-matK	gb|EF612550.1|	Satyrium coriifolium voucher T47 trnK gene, partial sequence; and maturase K (matK) gene, complete cds; chloroplast.	99.212	888	4	3	3	4	888	1358	471	0	1598
SJK19.03-matK	N/A	Habenaria_dregeana_GN352	98.87	885	8	2	2	1	883	1302	418	0	1578
SJK19.03-matK	N/A	Habenaria_dregeana_FM813	98.87	885	8	2	2	1	883	1302	418	0	1578
SJK19.03-matK	N/A	Habenaria_lithophila_BB2268	98.757	885	9	2	2	1	883	1302	418	0	1572
SJK19.03-matK	N/A	Habenaria_vaginata_BB3154	98.305	885	12	3	3	1	883	1301	418	0	1548
SJK19.03-matK	N/A	Habenaria_clavata_GN346	98.192	885	14	2	2	1	883	1260	376	0	1544
SJK20.12-matK	gb|DQ415106.1|	Disa robusta voucher Bytebier 2166 maturase K gene, complete cds; chloroplast.	99.626	802	1	2	2	1	801	1251	451	0	1463
SJK20.12-matK	gb|DQ415108.1|	Disa ukingensis voucher Kurzweil 2009a maturase K gene, complete cds; chloroplast.	99.501	802	2	2	2	1	801	1251	451	0	1458
SJK20.12-matK	gb|DQ415110.1|	Disa miniata voucher van der Niet 194 maturase K gene, complete cds; chloroplast.	99.501	802	2	2	2	1	801	1251	451	0	1458
SJK20.12-matK	gb|DQ415112.1|	Disa ornithantha voucher Bytebier 2496 maturase K gene, complete cds; chloroplast.	99.501	802	2	2	2	1	801	1251	451	0	1458
SJK20.12-matK	gb|DQ415113.1|	Disa satyriopsis voucher Bytebier 2510 maturase K gene, complete cds; chloroplast.	99.501	802	2	2	2	1	801	1251	451	0	1458
SJK31.03-matK	gb|EF612543.1|	Satyrium buchananii voucher HK2053 trnK gene, partial sequence; and maturase K (matK) gene, complete cds; chloroplast.	99.888	894	0	1	1	1	893	1357	464	0	1644
SJK31.03-matK	gb|EF612563.1|	Satyrium longicauda var. longicauda voucher BB2253 trnK gene, partial sequence; and maturase K (matK) gene, complete cds; chloroplast.	99.664	894	2	1	1	1	893	1354	461	0	1633
SJK31.03-matK	gb|EF612574.1|	Satyrium neglectum voucher T200 trnK gene, partial sequence; and maturase K (matK) gene, complete cds; chloroplast.	99.664	894	2	1	1	1	893	1360	467	0	1633
SJK31.03-matK	gb|EF612573.1|	Satyrium neglectum voucher T206 trnK gene, partial sequence; and maturase K (matK) gene, complete cds; chloroplast.	99.553	894	3	1	1	1	893	1365	472	0	1628
SJK31.03-matK	gb|EF612550.1|	Satyrium coriifolium voucher T47 trnK gene, partial sequence; and maturase K (matK) gene, complete cds; chloroplast.	99.441	894	4	1	1	1	893	1360	467	0	1622
SJK31.14-matK	gb|EF612543.1|	Satyrium buchananii voucher HK2053 trnK gene, partial sequence; and maturase K (matK) gene, complete cds; chloroplast.	99.666	898	0	3	3	29	923	460	1357	0	1639
SJK31.14-matK	gb|EF612563.1|	Satyrium longicauda var. longicauda voucher BB2253 trnK gene, partial sequence; and maturase K (matK) gene, complete cds; chloroplast.	99.443	898	2	3	3	29	923	457	1354	0	1628
SJK31.14-matK	gb|EF612574.1|	Satyrium neglectum voucher T200 trnK gene, partial sequence; and maturase K (matK) gene, complete cds; chloroplast.	99.443	898	2	3	3	29	923	463	1360	0	1628
SJK31.14-matK	gb|EF612573.1|	Satyrium neglectum voucher T206 trnK gene, partial sequence; and maturase K (matK) gene, complete cds; chloroplast.	99.332	898	3	3	3	29	923	468	1365	0	1622
SJK31.14-matK	gb|EF612550.1|	Satyrium coriifolium voucher T47 trnK gene, partial sequence; and maturase K (matK) gene, complete cds; chloroplast.	99.22	898	4	3	3	29	923	463	1360	0	1616
SJK31.15-matK	N/A	Habenaria_sp_DO122	99.888	893	1	0	0	1	893	1304	412	0	1644
SJK31.15-matK	N/A	Habenaria_macrura_BB2526	99.328	893	4	2	2	1	893	1302	412	0	1615
SJK31.15-matK	N/A	Habenaria_trachypetala_HK2055	99.216	893	7	0	0	1	893	1304	412	0	1611
SJK31.15-matK	N/A	Habenaria_stolzii_BB2529	99.216	893	7	0	0	1	893	1304	412	0	1611
SJK31.15-matK	N/A	Habenaria_retinervis_BB2514	99.216	893	7	0	0	1	893	1304	412	0	1611
SJK31.16-matK	gb|EF612543.1|	Satyrium buchananii voucher HK2053 trnK gene, partial sequence; and maturase K (matK) gene, complete cds; chloroplast.	99.888	896	0	1	1	4	898	1357	462	0	1648
SJK31.16-matK	gb|EF612563.1|	Satyrium longicauda var. longicauda voucher BB2253 trnK gene, partial sequence; and maturase K (matK) gene, complete cds; chloroplast.	99.665	896	2	1	1	4	898	1354	459	0	1637
SJK31.16-matK	gb|EF612574.1|	Satyrium neglectum voucher T200 trnK gene, partial sequence; and maturase K (matK) gene, complete cds; chloroplast.	99.665	896	2	1	1	4	898	1360	465	0	1637
SJK31.16-matK	gb|EF612573.1|	Satyrium neglectum voucher T206 trnK gene, partial sequence; and maturase K (matK) gene, complete cds; chloroplast.	99.554	896	3	1	1	4	898	1365	470	0	1631
SJK31.16-matK	gb|EF612550.1|	Satyrium coriifolium voucher T47 trnK gene, partial sequence; and maturase K (matK) gene, complete cds; chloroplast.	99.442	896	4	1	1	4	898	1360	465	0	1626
SJK31.17-matK	gb|EF612543.1|	Satyrium buchananii voucher HK2053 trnK gene, partial sequence; and maturase K (matK) gene, complete cds; chloroplast.	99.571	933	0	4	4	15	945	1373	443	0	1698
SJK31.17-matK	gb|EF612563.1|	Satyrium longicauda var. longicauda voucher BB2253 trnK gene, partial sequence; and maturase K (matK) gene, complete cds; chloroplast.	99.357	933	2	4	4	15	945	1370	440	0	1687
SJK31.17-matK	gb|EF612574.1|	Satyrium neglectum voucher T200 trnK gene, partial sequence; and maturase K (matK) gene, complete cds; chloroplast.	99.357	933	2	4	4	15	945	1376	446	0	1687
SJK31.17-matK	gb|EF612573.1|	Satyrium neglectum voucher T206 trnK gene, partial sequence; and maturase K (matK) gene, complete cds; chloroplast.	99.25	933	3	4	4	15	945	1381	451	0	1681
SJK31.17-matK	gb|EF612550.1|	Satyrium coriifolium voucher T47 trnK gene, partial sequence; and maturase K (matK) gene, complete cds; chloroplast.	99.143	933	4	4	4	15	945	1376	446	0	1676
SJK32.01-matK	gb|EF612543.1|	Satyrium buchananii voucher HK2053 trnK gene, partial sequence; and maturase K (matK) gene, complete cds; chloroplast.	99.674	920	0	3	3	8	925	1373	455	0	1679
SJK32.01-matK	gb|EF612563.1|	Satyrium longicauda var. longicauda voucher BB2253 trnK gene, partial sequence; and maturase K (matK) gene, complete cds; chloroplast.	99.457	920	2	3	3	8	925	1370	452	0	1668
SJK32.01-matK	gb|EF612574.1|	Satyrium neglectum voucher T200 trnK gene, partial sequence; and maturase K (matK) gene, complete cds; chloroplast.	99.457	920	2	3	3	8	925	1376	458	0	1668
SJK32.01-matK	gb|EF612573.1|	Satyrium neglectum voucher T206 trnK gene, partial sequence; and maturase K (matK) gene, complete cds; chloroplast.	99.348	920	3	3	3	8	925	1381	463	0	1663
SJK32.01-matK	gb|EF612550.1|	Satyrium coriifolium voucher T47 trnK gene, partial sequence; and maturase K (matK) gene, complete cds; chloroplast.	99.239	920	4	3	3	8	925	1376	458	0	1657
SJK32.02-matK	gb|EF612543.1|	Satyrium buchananii voucher HK2053 trnK gene, partial sequence; and maturase K (matK) gene, complete cds; chloroplast.	99.569	928	1	3	3	15	942	1367	443	0	1688
SJK32.02-matK	gb|EF612563.1|	Satyrium longicauda var. longicauda voucher BB2253 trnK gene, partial sequence; and maturase K (matK) gene, complete cds; chloroplast.	99.353	928	3	3	3	15	942	1364	440	0	1677
SJK32.02-matK	gb|EF612574.1|	Satyrium neglectum voucher T200 trnK gene, partial sequence; and maturase K (matK) gene, complete cds; chloroplast.	99.353	928	3	3	3	15	942	1370	446	0	1677
SJK32.02-matK	gb|EF612573.1|	Satyrium neglectum voucher T206 trnK gene, partial sequence; and maturase K (matK) gene, complete cds; chloroplast.	99.246	928	4	3	3	15	942	1375	451	0	1672
SJK32.02-matK	gb|EF612550.1|	Satyrium coriifolium voucher T47 trnK gene, partial sequence; and maturase K (matK) gene, complete cds; chloroplast.	99.138	928	5	3	3	15	942	1370	446	0	1666
SJK32.03-matK	gb|EF612543.1|	Satyrium buchananii voucher HK2053 trnK gene, partial sequence; and maturase K (matK) gene, complete cds; chloroplast.	98.176	932	4	13	13	2	920	1374	443	0	1615
SJK32.03-matK	gb|EF612563.1|	Satyrium longicauda var. longicauda voucher BB2253 trnK gene, partial sequence; and maturase K (matK) gene, complete cds; chloroplast.	97.961	932	6	13	13	2	920	1371	440	0	1604
SJK32.03-matK	gb|EF612574.1|	Satyrium neglectum voucher T200 trnK gene, partial sequence; and maturase K (matK) gene, complete cds; chloroplast.	97.961	932	6	13	13	2	920	1377	446	0	1604
SJK32.03-matK	gb|EF612573.1|	Satyrium neglectum voucher T206 trnK gene, partial sequence; and maturase K (matK) gene, complete cds; chloroplast.	97.854	932	7	13	13	2	920	1382	451	0	1598
SJK32.03-matK	gb|EF612550.1|	Satyrium coriifolium voucher T47 trnK gene, partial sequence; and maturase K (matK) gene, complete cds; chloroplast.	97.747	932	8	13	13	2	920	1377	446	0	1592
SJK32.05-matK	gb|EF612543.1|	Satyrium buchananii voucher HK2053 trnK gene, partial sequence; and maturase K (matK) gene, complete cds; chloroplast.	99.782	919	1	1	1	13	930	1373	455	0	1685
SJK32.05-matK	gb|EF612563.1|	Satyrium longicauda var. longicauda voucher BB2253 trnK gene, partial sequence; and maturase K (matK) gene, complete cds; chloroplast.	99.565	919	3	1	1	13	930	1370	452	0	1674
SJK32.05-matK	gb|EF612574.1|	Satyrium neglectum voucher T200 trnK gene, partial sequence; and maturase K (matK) gene, complete cds; chloroplast.	99.565	919	3	1	1	13	930	1376	458	0	1674
SJK32.05-matK	gb|EF612573.1|	Satyrium neglectum voucher T206 trnK gene, partial sequence; and maturase K (matK) gene, complete cds; chloroplast.	99.456	919	4	1	1	13	930	1381	463	0	1668
SJK32.05-matK	gb|EF612550.1|	Satyrium coriifolium voucher T47 trnK gene, partial sequence; and maturase K (matK) gene, complete cds; chloroplast.	99.347	919	5	1	1	13	930	1376	458	0	1663
SJK32.06-matK	gb|EF612543.1|	Satyrium buchananii voucher HK2053 trnK gene, partial sequence; and maturase K (matK) gene, complete cds; chloroplast.	100	902	0	0	0	4	905	1365	464	0	1666
SJK32.06-matK	gb|EF612563.1|	Satyrium longicauda var. longicauda voucher BB2253 trnK gene, partial sequence; and maturase K (matK) gene, complete cds; chloroplast.	99.778	902	2	0	0	4	905	1362	461	0	1655
SJK32.06-matK	gb|EF612574.1|	Satyrium neglectum voucher T200 trnK gene, partial sequence; and maturase K (matK) gene, complete cds; chloroplast.	99.778	902	2	0	0	4	905	1368	467	0	1655
SJK32.06-matK	gb|EF612573.1|	Satyrium neglectum voucher T206 trnK gene, partial sequence; and maturase K (matK) gene, complete cds; chloroplast.	99.667	902	3	0	0	4	905	1373	472	0	1650
SJK32.06-matK	gb|EF612550.1|	Satyrium coriifolium voucher T47 trnK gene, partial sequence; and maturase K (matK) gene, complete cds; chloroplast.	99.557	902	4	0	0	4	905	1368	467	0	1644
SJK41.05-matK	N/A	Platycoryne_crocea_BB3159	99.671	911	0	3	3	5	913	428	1337	0	1663
SJK41.05-matK	gb|KJ021372.1|	Habenaria schenckii isolate 169_9 tRNALys (trnK) gene, partial sequence; and maturase K (matK) gene, complete cds; chloroplast	99.012	911	6	3	3	5	913	435	1344	0	1629
SJK41.05-matK	gb|KJ021374.1|	Habenaria pratensis isolate 165_21 tRNALys (trnK) gene, partial sequence; and maturase K (matK) gene, complete cds; chloroplast	98.902	911	7	3	3	5	913	435	1344	0	1624
SJK41.05-matK	gb|KX784170.1|	Habenaria bicornis voucher LP Felix 10803 (EAN) tRNALys (trnK) gene, partial sequence; and maturase K (matK) gene, complete cds; plastid	98.902	911	7	3	3	5	913	488	1397	0	1624
SJK41.05-matK	N/A	Habenaria_malacophylla_MB13699	98.683	911	9	3	3	5	913	428	1337	0	1613
SJK41.06-matK	N/A	Habenaria_sp_DO122	95.238	798	18	20	20	1	778	1198	401	0	1245	No assembly
SJK41.06-matK	N/A	Habenaria_macrura_BB2526	95.101	796	21	18	18	1	778	1196	401	0	1238	No assembly
SJK41.06-matK	N/A	Habenaria_welwitschii_BB2540	94.862	798	21	20	20	1	778	1198	401	0	1229	No assembly
SJK41.06-matK	N/A	Habenaria_sp_GRHG73	94.943	791	25	15	15	1	778	1147	359	0	1225	No assembly
SJK41.06-matK	N/A	Habenaria_nyikana_GN371	94.843	795	24	17	17	1	778	1195	401	0	1225	No assembly
SJK41.08-matK	N/A	Platycoryne_crocea_BB3159	100	790	0	0	0	1	790	532	1321	0	1459	R error
SJK41.08-matK	gb|KJ021372.1|	Habenaria schenckii isolate 169_9 tRNALys (trnK) gene, partial sequence; and maturase K (matK) gene, complete cds; chloroplast	99.367	790	5	0	0	1	790	539	1328	0	1432	R error
SJK41.08-matK	gb|KX784170.1|	Habenaria bicornis voucher LP Felix 10803 (EAN) tRNALys (trnK) gene, partial sequence; and maturase K (matK) gene, complete cds; plastid	99.367	790	5	0	0	1	790	592	1381	0	1432	R error
SJK41.08-matK	gb|KJ021374.1|	Habenaria pratensis isolate 165_21 tRNALys (trnK) gene, partial sequence; and maturase K (matK) gene, complete cds; chloroplast	99.241	790	6	0	0	1	790	539	1328	0	1426	R error
SJK41.08-matK	emb|HF560586.1|	Habenaria alata chloroplast partial matK gene for maturase K, specimen voucher MEXU:Nava_1784	99.114	790	7	0	0	1	790	15	804	0	1421	R error
SJK41.09-matK	N/A	Platycoryne_crocea_BB3159	99.888	892	0	1	1	2	892	1319	428	0	1640
SJK41.09-matK	gb|KJ021372.1|	Habenaria schenckii isolate 169_9 tRNALys (trnK) gene, partial sequence; and maturase K (matK) gene, complete cds; chloroplast	99.215	892	6	1	1	2	892	1326	435	0	1607
SJK41.09-matK	gb|KJ021374.1|	Habenaria pratensis isolate 165_21 tRNALys (trnK) gene, partial sequence; and maturase K (matK) gene, complete cds; chloroplast	99.103	892	7	1	1	2	892	1326	435	0	1602
SJK41.09-matK	gb|KX784170.1|	Habenaria bicornis voucher LP Felix 10803 (EAN) tRNALys (trnK) gene, partial sequence; and maturase K (matK) gene, complete cds; plastid	99.103	892	7	1	1	2	892	1379	488	0	1602
SJK41.09-matK	N/A	Habenaria_malacophylla_MB13699	98.879	892	9	1	1	2	892	1319	428	0	1591
SJK41.10-matK	N/A	Habenaria_sp_DO122	99.665	896	0	3	3	3	895	412	1307	0	1635
SJK41.10-matK	N/A	Habenaria_macrura_BB2526	99.107	896	3	5	5	3	895	412	1305	0	1605
SJK41.10-matK	N/A	Habenaria_trachypetala_HK2055	98.996	896	6	3	3	3	895	412	1307	0	1602
SJK41.10-matK	N/A	Habenaria_stolzii_BB2529	98.996	896	6	3	3	3	895	412	1307	0	1602
SJK41.10-matK	N/A	Habenaria_retinervis_BB2514	98.996	896	6	3	3	3	895	412	1307	0	1602
SJK41.11-matK	N/A	Habenaria_sp_DO122	100	899	0	0	0	20	918	1311	413	0	1661
SJK41.11-matK	N/A	Habenaria_macrura_BB2526	99.444	899	3	2	2	20	918	1309	413	0	1631
SJK41.11-matK	N/A	Habenaria_trachypetala_HK2055	99.333	899	6	0	0	20	918	1311	413	0	1628
SJK41.11-matK	N/A	Habenaria_stolzii_BB2529	99.333	899	6	0	0	20	918	1311	413	0	1628
SJK41.11-matK	N/A	Habenaria_retinervis_BB2514	99.333	899	6	0	0	20	918	1311	413	0	1628
SJK41.12-matK	N/A	Habenaria_sp_DO122	99.775	890	0	2	2	1	888	1305	416	0	1631
SJK41.12-matK	N/A	Habenaria_quinqueseta_MW218955	99.213	889	6	1	1	1	888	1304	416	0	1602
SJK41.12-matK	N/A	Habenaria_macrura_BB2526	99.213	890	3	4	4	1	888	1303	416	0	1602
SJK41.12-matK	N/A	Habenaria_trachypetala_HK2055	99.101	890	6	2	2	1	888	1305	416	0	1598
SJK41.12-matK	N/A	Habenaria_stolzii_BB2529	99.101	890	6	2	2	1	888	1305	416	0	1598
SJK41.13-matK	N/A	Platycoryne_crocea_BB3159	99.888	896	0	1	1	1	895	1320	425	0	1648
SJK41.13-matK	gb|KJ021372.1|	Habenaria schenckii isolate 169_9 tRNALys (trnK) gene, partial sequence; and maturase K (matK) gene, complete cds; chloroplast	99.219	896	6	1	1	1	895	1327	432	0	1615
SJK41.13-matK	gb|KJ021374.1|	Habenaria pratensis isolate 165_21 tRNALys (trnK) gene, partial sequence; and maturase K (matK) gene, complete cds; chloroplast	99.107	896	7	1	1	1	895	1327	432	0	1609
SJK41.13-matK	gb|KX784170.1|	Habenaria bicornis voucher LP Felix 10803 (EAN) tRNALys (trnK) gene, partial sequence; and maturase K (matK) gene, complete cds; plastid	99.107	896	7	1	1	1	895	1380	485	0	1609
SJK41.13-matK	N/A	Habenaria_malacophylla_MB13699	98.884	896	9	1	1	1	895	1320	425	0	1598
SJK44.01-matK	N/A	Platycoryne_crocea_BB3159	100	889	0	0	0	1	889	1317	429	0	1642
SJK44.01-matK	gb|KJ021372.1|	Habenaria schenckii isolate 169_9 tRNALys (trnK) gene, partial sequence; and maturase K (matK) gene, complete cds; chloroplast	99.325	889	6	0	0	1	889	1324	436	0	1609
SJK44.01-matK	gb|KJ021374.1|	Habenaria pratensis isolate 165_21 tRNALys (trnK) gene, partial sequence; and maturase K (matK) gene, complete cds; chloroplast	99.213	889	7	0	0	1	889	1324	436	0	1604
SJK44.01-matK	gb|KX784170.1|	Habenaria bicornis voucher LP Felix 10803 (EAN) tRNALys (trnK) gene, partial sequence; and maturase K (matK) gene, complete cds; plastid	99.213	889	7	0	0	1	889	1377	489	0	1604
SJK44.01-matK	N/A	Habenaria_malacophylla_MB13699	98.988	889	9	0	0	1	889	1317	429	0	1592
SJK44.02-matK	N/A	Platycoryne_crocea_BB3159	100	905	0	0	0	17	921	1329	425	0	1672
SJK44.02-matK	gb|KJ021372.1|	Habenaria schenckii isolate 169_9 tRNALys (trnK) gene, partial sequence; and maturase K (matK) gene, complete cds; chloroplast	99.337	905	6	0	0	17	921	1336	432	0	1639
SJK44.02-matK	gb|KJ021374.1|	Habenaria pratensis isolate 165_21 tRNALys (trnK) gene, partial sequence; and maturase K (matK) gene, complete cds; chloroplast	99.227	905	7	0	0	17	921	1336	432	0	1633
SJK44.02-matK	gb|KX784170.1|	Habenaria bicornis voucher LP Felix 10803 (EAN) tRNALys (trnK) gene, partial sequence; and maturase K (matK) gene, complete cds; plastid	99.227	905	7	0	0	17	921	1389	485	0	1633
SJK44.02-matK	N/A	Habenaria_malacophylla_MB13699	99.006	905	9	0	0	17	921	1329	425	0	1622
SJK44.03-matK	N/A	Platycoryne_crocea_BB3159	100	899	0	0	0	1	899	1323	425	0	1661
SJK44.03-matK	gb|KJ021372.1|	Habenaria schenckii isolate 169_9 tRNALys (trnK) gene, partial sequence; and maturase K (matK) gene, complete cds; chloroplast	99.333	899	6	0	0	1	899	1330	432	0	1628
SJK44.03-matK	gb|KJ021374.1|	Habenaria pratensis isolate 165_21 tRNALys (trnK) gene, partial sequence; and maturase K (matK) gene, complete cds; chloroplast	99.221	899	7	0	0	1	899	1330	432	0	1622
SJK44.03-matK	gb|KX784170.1|	Habenaria bicornis voucher LP Felix 10803 (EAN) tRNALys (trnK) gene, partial sequence; and maturase K (matK) gene, complete cds; plastid	99.221	899	7	0	0	1	899	1383	485	0	1622
SJK44.03-matK	N/A	Habenaria_malacophylla_MB13699	98.999	899	9	0	0	1	899	1323	425	0	1611
SJK44.04-matK	N/A	Platycoryne_crocea_BB3159	100	903	0	0	0	1	903	424	1326	0	1668
SJK44.04-matK	gb|KJ021372.1|	Habenaria schenckii isolate 169_9 tRNALys (trnK) gene, partial sequence; and maturase K (matK) gene, complete cds; chloroplast	99.336	903	6	0	0	1	903	431	1333	0	1635
SJK44.04-matK	gb|KJ021374.1|	Habenaria pratensis isolate 165_21 tRNALys (trnK) gene, partial sequence; and maturase K (matK) gene, complete cds; chloroplast	99.225	903	7	0	0	1	903	431	1333	0	1629
SJK44.04-matK	gb|KX784170.1|	Habenaria bicornis voucher LP Felix 10803 (EAN) tRNALys (trnK) gene, partial sequence; and maturase K (matK) gene, complete cds; plastid	99.225	903	7	0	0	1	903	484	1386	0	1629
SJK44.04-matK	N/A	Habenaria_malacophylla_MB13699	99.003	903	9	0	0	1	903	424	1326	0	1618
SJK44.05-matK	N/A	Platycoryne_crocea_BB3159	99.889	899	0	1	1	1	898	1319	421	0	1653
SJK44.05-matK	gb|KJ021372.1|	Habenaria schenckii isolate 169_9 tRNALys (trnK) gene, partial sequence; and maturase K (matK) gene, complete cds; chloroplast	99.221	899	6	1	1	1	898	1326	428	0	1620
SJK44.05-matK	gb|KJ021374.1|	Habenaria pratensis isolate 165_21 tRNALys (trnK) gene, partial sequence; and maturase K (matK) gene, complete cds; chloroplast	99.11	899	7	1	1	1	898	1326	428	0	1615
SJK44.05-matK	gb|KX784170.1|	Habenaria bicornis voucher LP Felix 10803 (EAN) tRNALys (trnK) gene, partial sequence; and maturase K (matK) gene, complete cds; plastid	99.11	899	7	1	1	1	898	1379	481	0	1615
SJK44.05-matK	N/A	Habenaria_malacophylla_MB13699	98.888	899	9	1	1	1	898	1319	421	0	1604
SJK44.06-matK	N/A	Platycoryne_crocea_BB3159	100	896	0	0	0	1	896	1321	426	0	1655
SJK44.06-matK	gb|KJ021372.1|	Habenaria schenckii isolate 169_9 tRNALys (trnK) gene, partial sequence; and maturase K (matK) gene, complete cds; chloroplast	99.33	896	6	0	0	1	896	1328	433	0	1622
SJK44.06-matK	gb|KJ021374.1|	Habenaria pratensis isolate 165_21 tRNALys (trnK) gene, partial sequence; and maturase K (matK) gene, complete cds; chloroplast	99.219	896	7	0	0	1	896	1328	433	0	1616
SJK44.06-matK	gb|KX784170.1|	Habenaria bicornis voucher LP Felix 10803 (EAN) tRNALys (trnK) gene, partial sequence; and maturase K (matK) gene, complete cds; plastid	99.219	896	7	0	0	1	896	1381	486	0	1616
SJK44.06-matK	N/A	Habenaria_malacophylla_MB13699	98.996	896	9	0	0	1	896	1321	426	0	1605
SJK46.14-matK	N/A	Platycoryne_crocea_BB3159	100	901	0	0	0	1	901	1324	424	0	1664
SJK46.14-matK	gb|KJ021372.1|	Habenaria schenckii isolate 169_9 tRNALys (trnK) gene, partial sequence; and maturase K (matK) gene, complete cds; chloroplast	99.334	901	6	0	0	1	901	1331	431	0	1631
SJK46.14-matK	gb|KJ021374.1|	Habenaria pratensis isolate 165_21 tRNALys (trnK) gene, partial sequence; and maturase K (matK) gene, complete cds; chloroplast	99.223	901	7	0	0	1	901	1331	431	0	1626
SJK46.14-matK	gb|KX784170.1|	Habenaria bicornis voucher LP Felix 10803 (EAN) tRNALys (trnK) gene, partial sequence; and maturase K (matK) gene, complete cds; plastid	99.223	901	7	0	0	1	901	1384	484	0	1626
SJK46.14-matK	N/A	Habenaria_malacophylla_MB13699	99.001	901	9	0	0	1	901	1324	424	0	1615
SJK46.15-matK	N/A	Platycoryne_crocea_BB3159	99.783	922	1	1	1	1	922	1342	422	0	1690
SJK46.15-matK	gb|KJ021372.1|	Habenaria schenckii isolate 169_9 tRNALys (trnK) gene, partial sequence; and maturase K (matK) gene, complete cds; chloroplast	99.132	922	7	1	1	1	922	1349	429	0	1657
SJK46.15-matK	gb|KJ021374.1|	Habenaria pratensis isolate 165_21 tRNALys (trnK) gene, partial sequence; and maturase K (matK) gene, complete cds; chloroplast	99.024	922	8	1	1	1	922	1349	429	0	1652
SJK46.15-matK	gb|KX784170.1|	Habenaria bicornis voucher LP Felix 10803 (EAN) tRNALys (trnK) gene, partial sequence; and maturase K (matK) gene, complete cds; plastid	99.024	922	8	1	1	1	922	1402	482	0	1652
SJK46.15-matK	N/A	Habenaria_malacophylla_MB13699	98.807	922	10	1	1	1	922	1342	422	0	1640
SJK46.16-matK	N/A	Platycoryne_crocea_BB3159	100	903	0	0	0	1	903	1324	422	0	1668
SJK46.16-matK	gb|KJ021372.1|	Habenaria schenckii isolate 169_9 tRNALys (trnK) gene, partial sequence; and maturase K (matK) gene, complete cds; chloroplast	99.336	903	6	0	0	1	903	1331	429	0	1635
SJK46.16-matK	gb|KJ021374.1|	Habenaria pratensis isolate 165_21 tRNALys (trnK) gene, partial sequence; and maturase K (matK) gene, complete cds; chloroplast	99.225	903	7	0	0	1	903	1331	429	0	1629
SJK46.16-matK	gb|KX784170.1|	Habenaria bicornis voucher LP Felix 10803 (EAN) tRNALys (trnK) gene, partial sequence; and maturase K (matK) gene, complete cds; plastid	99.225	903	7	0	0	1	903	1384	482	0	1629
SJK46.16-matK	N/A	Habenaria_malacophylla_MB13699	99.003	903	9	0	0	1	903	1324	422	0	1618
SJK46.17-matK	N/A	Platycoryne_crocea_BB3159	100	904	0	0	0	1	904	1325	422	0	1670
SJK46.17-matK	gb|KJ021372.1|	Habenaria schenckii isolate 169_9 tRNALys (trnK) gene, partial sequence; and maturase K (matK) gene, complete cds; chloroplast	99.336	904	6	0	0	1	904	1332	429	0	1637
SJK46.17-matK	gb|KJ021374.1|	Habenaria pratensis isolate 165_21 tRNALys (trnK) gene, partial sequence; and maturase K (matK) gene, complete cds; chloroplast	99.226	904	7	0	0	1	904	1332	429	0	1631
SJK46.17-matK	gb|KX784170.1|	Habenaria bicornis voucher LP Felix 10803 (EAN) tRNALys (trnK) gene, partial sequence; and maturase K (matK) gene, complete cds; plastid	99.226	904	7	0	0	1	904	1385	482	0	1631
SJK46.17-matK	N/A	Habenaria_malacophylla_MB13699	99.004	904	9	0	0	1	904	1325	422	0	1620
SJK46.19-matK	N/A	Platycoryne_crocea_BB3159	100	893	0	0	0	1	893	1317	425	0	1650
SJK46.19-matK	gb|KJ021372.1|	Habenaria schenckii isolate 169_9 tRNALys (trnK) gene, partial sequence; and maturase K (matK) gene, complete cds; chloroplast	99.328	893	6	0	0	1	893	1324	432	0	1616
SJK46.19-matK	gb|KJ021374.1|	Habenaria pratensis isolate 165_21 tRNALys (trnK) gene, partial sequence; and maturase K (matK) gene, complete cds; chloroplast	99.216	893	7	0	0	1	893	1324	432	0	1611
SJK46.19-matK	gb|KX784170.1|	Habenaria bicornis voucher LP Felix 10803 (EAN) tRNALys (trnK) gene, partial sequence; and maturase K (matK) gene, complete cds; plastid	99.216	893	7	0	0	1	893	1377	485	0	1611
SJK46.19-matK	N/A	Habenaria_malacophylla_MB13699	98.992	893	9	0	0	1	893	1317	425	0	1600
SJK46.20-matK	N/A	Platycoryne_crocea_BB3159	100	899	0	0	0	1	899	1323	425	0	1661
SJK46.20-matK	gb|KJ021372.1|	Habenaria schenckii isolate 169_9 tRNALys (trnK) gene, partial sequence; and maturase K (matK) gene, complete cds; chloroplast	99.333	899	6	0	0	1	899	1330	432	0	1628
SJK46.20-matK	gb|KJ021374.1|	Habenaria pratensis isolate 165_21 tRNALys (trnK) gene, partial sequence; and maturase K (matK) gene, complete cds; chloroplast	99.221	899	7	0	0	1	899	1330	432	0	1622
SJK46.20-matK	gb|KX784170.1|	Habenaria bicornis voucher LP Felix 10803 (EAN) tRNALys (trnK) gene, partial sequence; and maturase K (matK) gene, complete cds; plastid	99.221	899	7	0	0	1	899	1383	485	0	1622
SJK46.20-matK	N/A	Habenaria_malacophylla_MB13699	98.999	899	9	0	0	1	899	1323	425	0	1611
SJK46.21-matK	N/A	Platycoryne_crocea_BB3159	99.662	887	0	2	3	1	886	1314	430	0	1618
SJK46.21-matK	gb|KJ021372.1|	Habenaria schenckii isolate 169_9 tRNALys (trnK) gene, partial sequence; and maturase K (matK) gene, complete cds; chloroplast	98.985	887	6	2	3	1	886	1321	437	0	1585
SJK46.21-matK	gb|KJ021374.1|	Habenaria pratensis isolate 165_21 tRNALys (trnK) gene, partial sequence; and maturase K (matK) gene, complete cds; chloroplast	98.873	887	7	2	3	1	886	1321	437	0	1580
SJK46.21-matK	gb|KX784170.1|	Habenaria bicornis voucher LP Felix 10803 (EAN) tRNALys (trnK) gene, partial sequence; and maturase K (matK) gene, complete cds; plastid	98.873	887	7	2	3	1	886	1374	490	0	1580
SJK46.21-matK	N/A	Habenaria_malacophylla_MB13699	98.647	887	9	2	3	1	886	1314	430	0	1568
