# Supplementary material for: Trade in Zambian Edible Orchids—DNA Barcoding Reveals the Use of Unexpected Orchid Taxa for Chikanda
Source: Genes (Basel). 2018 Nov 30;9(12):595. doi: 10.3390/genes9120595 (PMC6315803; doi:10.3390/genes9120595)
Supplement: Supplementary file 1 [file genes-09-00595-s001.zip › TiZeo_Supplementary_Files/Table_S5_BLAST_hit_table_rbcL.xlsx]

## Sheet: Sheet1
Query ID-barcode	Subject ID	Subject title	% identity	alignment length	mismatches	gap opens	gaps	q. start	q. end	s. start	s. end	E-value	Bit score	Remarks
SJK04.03-rbcL	gb|KJ524104.1|	Habenaria pantlingiana chloroplast, complete genome	98.955	574	6	0	0	1	574	55000	54427	0	1027
SJK04.03-rbcL	ref|NC_026775.1|	Habenaria pantlingiana chloroplast, complete genome	98.955	574	6	0	0	1	574	55000	54427	0	1027
SJK04.03-rbcL	dbj|LC052788.1|	Habenaria radiata chloroplast rbcL gene for ribulose1,5bisphosphate carboxylase/oxygenase large subunit, partial cds	98.778	573	7	0	0	2	574	576	4	0	1020
SJK04.03-rbcL	gb|KY626983.1|	Habenaria odontopetala voucher FLAS:Huey s.n. ribulose1,5bisphosphate carboxylase/oxygenase large subunit (rbcL) gene, partial cds; chloroplast	99.465	561	3	0	0	14	574	561	1	0	1020
SJK04.03-rbcL	gb|KY627541.1|	Habenaria floribunda voucher FLAS:Whitten 4097 ribulose1,5bisphosphate carboxylase/oxygenase large subunit (rbcL) gene, partial cds; chloroplast	99.465	561	3	0	0	14	574	561	1	0	1020
SJK04.04-rbcL	gb|KJ524104.1|	Habenaria pantlingiana chloroplast, complete genome	98.969	582	6	0	0	11	592	55005	54424	0	1042
SJK04.04-rbcL	ref|NC_026775.1|	Habenaria pantlingiana chloroplast, complete genome	98.969	582	6	0	0	11	592	55005	54424	0	1042
SJK04.04-rbcL	gb|KX871237.1|	Habenaria radiata voucher PDBK20151271 chloroplast, complete genome	98.625	582	8	0	0	11	592	55847	55266	0	1031
SJK04.04-rbcL	ref|NC_035834.1|	Habenaria radiata voucher PDBK20151271 chloroplast, complete genome	98.625	582	8	0	0	11	592	55847	55266	0	1031
SJK04.04-rbcL	dbj|LC052788.1|	Habenaria radiata chloroplast rbcL gene for ribulose1,5bisphosphate carboxylase/oxygenase large subunit, partial cds	98.785	576	7	0	0	17	592	576	1	0	1026
SJK04.09-rbcL	gb|JN696422.1|	Habenaria stenopetala voucher SETET1277 ribulose1,5bisphosphate carboxylase/oxygenase large subunit (rbcL) gene, partial cds; chloroplast	98.723	235	1	2	2	1	233	435	201	9.53e-118	416	F error
SJK04.09-rbcL	gb|KJ451497.1|	Habenaria rhodocheila voucher Jin Xiaohua 8503 ribulose1,5bisphosphate carboxylase/oxygenase large subunit (rbcL) gene, partial cds; chloroplast	98.723	235	1	2	2	1	233	828	1062	9.53e-118	416	F error
SJK04.09-rbcL	gb|KJ524104.1|	Habenaria pantlingiana chloroplast, complete genome	98.723	235	1	2	2	1	233	54902	54668	9.53e-118	416	F error
SJK04.09-rbcL	ref|NC_026775.1|	Habenaria pantlingiana chloroplast, complete genome	98.723	235	1	2	2	1	233	54902	54668	9.53e-118	416	F error
SJK04.09-rbcL	gb|KR350347.1|	Habenaria aitchisonii voucher Jin XH, Jin WT, Xu SZ 13164 ribulose1,5bisphosphate carboxylase/oxygenase large subunit (rbcL) gene, partial cds; chloroplast	98.723	235	1	2	2	1	233	420	186	9.53e-118	416	F error
SJK04.11-rbcL	gb|KJ524104.1|	Habenaria pantlingiana chloroplast, complete genome	98.339	602	5	5	5	6	605	55011	54413	0	1051
SJK04.11-rbcL	ref|NC_026775.1|	Habenaria pantlingiana chloroplast, complete genome	98.339	602	5	5	5	6	605	55011	54413	0	1051
SJK04.11-rbcL	gb|KX871237.1|	Habenaria radiata voucher PDBK20151271 chloroplast, complete genome	98.007	602	7	5	5	6	605	55853	55255	0	1040
SJK04.11-rbcL	ref|NC_035834.1|	Habenaria radiata voucher PDBK20151271 chloroplast, complete genome	98.007	602	7	5	5	6	605	55853	55255	0	1040
SJK04.11-rbcL	dbj|LC052788.1|	Habenaria radiata chloroplast rbcL gene for ribulose1,5bisphosphate carboxylase/oxygenase large subunit, partial cds	99.129	574	5	0	0	18	591	576	3	0	1033
SJK04.12-rbcL	gb|KJ524104.1|	Habenaria pantlingiana chloroplast, complete genome	98.826	596	4	3	3	13	607	55006	54413	0	1059
SJK04.12-rbcL	ref|NC_026775.1|	Habenaria pantlingiana chloroplast, complete genome	98.826	596	4	3	3	13	607	55006	54413	0	1059
SJK04.12-rbcL	gb|KX871237.1|	Habenaria radiata voucher PDBK20151271 chloroplast, complete genome	98.49	596	6	3	3	13	607	55848	55255	0	1048
SJK04.12-rbcL	ref|NC_035834.1|	Habenaria radiata voucher PDBK20151271 chloroplast, complete genome	98.49	596	6	3	3	13	607	55848	55255	0	1048
SJK04.12-rbcL	dbj|LC052788.1|	Habenaria radiata chloroplast rbcL gene for ribulose1,5bisphosphate carboxylase/oxygenase large subunit, partial cds	99.132	576	5	0	0	19	594	576	1	0	1037
SJK04.13-rbcL	gb|KJ524104.1|	Habenaria pantlingiana chloroplast, complete genome	98.835	601	5	2	2	3	603	55013	54415	0	1070
SJK04.13-rbcL	ref|NC_026775.1|	Habenaria pantlingiana chloroplast, complete genome	98.835	601	5	2	2	3	603	55013	54415	0	1070
SJK04.13-rbcL	gb|KX871237.1|	Habenaria radiata voucher PDBK20151271 chloroplast, complete genome	98.502	601	7	2	2	3	603	55855	55257	0	1059
SJK04.13-rbcL	ref|NC_035834.1|	Habenaria radiata voucher PDBK20151271 chloroplast, complete genome	98.502	601	7	2	2	3	603	55855	55257	0	1059
SJK04.13-rbcL	dbj|LC052788.1|	Habenaria radiata chloroplast rbcL gene for ribulose1,5bisphosphate carboxylase/oxygenase large subunit, partial cds	99.132	576	5	0	0	18	593	576	1	0	1037
SJK05.04-rbcL	gb|KJ524104.1|	Habenaria pantlingiana chloroplast, complete genome	99.167	600	5	0	0	3	602	55013	54414	0	1081
SJK05.04-rbcL	ref|NC_026775.1|	Habenaria pantlingiana chloroplast, complete genome	99.167	600	5	0	0	3	602	55013	54414	0	1081
SJK05.04-rbcL	gb|KX871237.1|	Habenaria radiata voucher PDBK20151271 chloroplast, complete genome	98.833	600	7	0	0	3	602	55855	55256	0	1070
SJK05.04-rbcL	ref|NC_035834.1|	Habenaria radiata voucher PDBK20151271 chloroplast, complete genome	98.833	600	7	0	0	3	602	55855	55256	0	1070
SJK05.04-rbcL	gb|JN005494.1|	Habenaria furcifera voucher SBB0940 ribulose1,5bisphosphate carboxylase/oxygenase large subunit (rbcL) gene, partial cds; chloroplast	99.138	580	5	0	0	3	582	580	1	0	1044
SJK05.05-rbcL	gb|JN696422.1|	Habenaria stenopetala voucher SETET1277 ribulose1,5bisphosphate carboxylase/oxygenase large subunit (rbcL) gene, partial cds; chloroplast	99.054	423	4	0	0	4	426	546	124	0	760
SJK05.05-rbcL	gb|KJ524104.1|	Habenaria pantlingiana chloroplast, complete genome	99.054	423	4	0	0	4	426	55013	54591	0	760
SJK05.05-rbcL	ref|NC_026775.1|	Habenaria pantlingiana chloroplast, complete genome	99.054	423	4	0	0	4	426	55013	54591	0	760
SJK05.05-rbcL	gb|KR350347.1|	Habenaria aitchisonii voucher Jin XH, Jin WT, Xu SZ 13164 ribulose1,5bisphosphate carboxylase/oxygenase large subunit (rbcL) gene, partial cds; chloroplast	99.054	423	4	0	0	4	426	531	109	0	760
SJK05.05-rbcL	gb|AF074177.1|	Habenaria repens ribulose1,5bisphosphate carboxylase/oxygenase (rbcL) gene, chloroplast gene encoding chloroplast protein, partial cds	99.054	423	4	0	0	4	426	548	126	0	760
SJK05.06-rbcL	gb|KJ524104.1|	Habenaria pantlingiana chloroplast, complete genome	98.839	603	4	3	3	3	604	55013	54413	0	1072
SJK05.06-rbcL	ref|NC_026775.1|	Habenaria pantlingiana chloroplast, complete genome	98.839	603	4	3	3	3	604	55013	54413	0	1072
SJK05.06-rbcL	gb|KX871237.1|	Habenaria radiata voucher PDBK20151271 chloroplast, complete genome	98.507	603	6	3	3	3	604	55855	55255	0	1061
SJK05.06-rbcL	ref|NC_035834.1|	Habenaria radiata voucher PDBK20151271 chloroplast, complete genome	98.507	603	6	3	3	3	604	55855	55255	0	1061
SJK05.06-rbcL	gb|JN005494.1|	Habenaria furcifera voucher SBB0940 ribulose1,5bisphosphate carboxylase/oxygenase large subunit (rbcL) gene, partial cds; chloroplast	99.138	580	5	0	0	3	582	580	1	0	1044
SJK05.07-rbcL	gb|KJ524104.1|	Habenaria pantlingiana chloroplast, complete genome	98.761	565	7	0	0	4	568	54995	54431	0	1005
SJK05.07-rbcL	ref|NC_026775.1|	Habenaria pantlingiana chloroplast, complete genome	98.761	565	7	0	0	4	568	54995	54431	0	1005
SJK05.07-rbcL	dbj|LC052788.1|	Habenaria radiata chloroplast rbcL gene for ribulose1,5bisphosphate carboxylase/oxygenase large subunit, partial cds	98.415	568	9	0	0	1	568	575	8	0	1000
SJK05.07-rbcL	gb|KY627266.1|	Habenaria repens voucher FLAS:Majure 5183 ribulose1,5bisphosphate carboxylase/oxygenase large subunit (rbcL) gene, partial cds; chloroplast	98.923	557	6	0	0	12	568	561	5	0	996
SJK05.07-rbcL	gb|KY627345.1|	Habenaria repens voucher FLAS:Majure 5279 ribulose1,5bisphosphate carboxylase/oxygenase large subunit (rbcL) gene, partial cds; chloroplast	98.923	557	6	0	0	12	568	561	5	0	996
SJK05.09-rbcL	gb|KJ524104.1|	Habenaria pantlingiana chloroplast, complete genome	99.002	601	4	2	2	3	603	55013	54415	0	1075
SJK05.09-rbcL	ref|NC_026775.1|	Habenaria pantlingiana chloroplast, complete genome	99.002	601	4	2	2	3	603	55013	54415	0	1075
SJK05.09-rbcL	gb|KX871237.1|	Habenaria radiata voucher PDBK20151271 chloroplast, complete genome	98.669	601	6	2	2	3	603	55855	55257	0	1064
SJK05.09-rbcL	ref|NC_035834.1|	Habenaria radiata voucher PDBK20151271 chloroplast, complete genome	98.669	601	6	2	2	3	603	55855	55257	0	1064
SJK05.09-rbcL	gb|JN005494.1|	Habenaria furcifera voucher SBB0940 ribulose1,5bisphosphate carboxylase/oxygenase large subunit (rbcL) gene, partial cds; chloroplast	98.967	581	5	1	1	3	583	580	1	0	1038
SJK05.10-rbcL	gb|JN696422.1|	Habenaria stenopetala voucher SETET1277 ribulose1,5bisphosphate carboxylase/oxygenase large subunit (rbcL) gene, partial cds; chloroplast	99.161	477	4	0	0	3	479	546	70	0	859
SJK05.10-rbcL	gb|KJ524104.1|	Habenaria pantlingiana chloroplast, complete genome	99.161	477	4	0	0	3	479	55013	54537	0	859
SJK05.10-rbcL	ref|NC_026775.1|	Habenaria pantlingiana chloroplast, complete genome	99.161	477	4	0	0	3	479	55013	54537	0	859
SJK05.10-rbcL	gb|KR350347.1|	Habenaria aitchisonii voucher Jin XH, Jin WT, Xu SZ 13164 ribulose1,5bisphosphate carboxylase/oxygenase large subunit (rbcL) gene, partial cds; chloroplast	99.161	477	4	0	0	3	479	531	55	0	859
SJK05.10-rbcL	gb|AF074177.1|	Habenaria repens ribulose1,5bisphosphate carboxylase/oxygenase (rbcL) gene, chloroplast gene encoding chloroplast protein, partial cds	99.161	477	4	0	0	3	479	548	72	0	859
SJK05.12-rbcL	gb|KF296643.1|	Habenaria chejuensis isolate HC_58 ribulose1,5bisphosphate carboxylase/oxygenase large subunit (rbcL) gene, partial cds; chloroplast	100	407	0	0	0	1	407	476	70	0	752
SJK05.12-rbcL	gb|KF296647.1|	Habenaria iyoensis isolate HI_30366 ribulose1,5bisphosphate carboxylase/oxygenase large subunit (rbcL) gene, partial cds; chloroplast	100	407	0	0	0	1	407	476	70	0	752
SJK05.12-rbcL	gb|JN005488.1|	Habenaria furcifera voucher SBB0773 ribulose1,5bisphosphate carboxylase/oxygenase large subunit (rbcL) gene, partial cds; chloroplast	100	407	0	0	0	1	407	456	50	0	752
SJK05.12-rbcL	gb|JN005489.1|	Habenaria furcifera voucher SBB0774 ribulose1,5bisphosphate carboxylase/oxygenase large subunit (rbcL) gene, partial cds; chloroplast	100	407	0	0	0	1	407	459	53	0	752
SJK05.12-rbcL	gb|JN005490.1|	Habenaria furcifera voucher SBB0775 ribulose1,5bisphosphate carboxylase/oxygenase large subunit (rbcL) gene, partial cds; chloroplast	100	407	0	0	0	1	407	464	58	0	752
SJK05.13-rbcL	emb|AM235040.1|	Habenaria falcicornis chloroplast partial rbcL gene for ribulose bisphosphate carboxylase large subunit, specimen voucher RBGK 5954	100	350	0	0	0	1	350	59	408	0	647
SJK05.13-rbcL	gb|JN696422.1|	Habenaria stenopetala voucher SETET1277 ribulose1,5bisphosphate carboxylase/oxygenase large subunit (rbcL) gene, partial cds; chloroplast	100	350	0	0	0	1	350	35	384	0	647
SJK05.13-rbcL	gb|JN696423.1|	Habenaria dentata voucher Jin9411 ribulose1,5bisphosphate carboxylase/oxygenase large subunit (rbcL) gene, partial cds; chloroplast	100	350	0	0	0	1	350	39	388	0	647
SJK05.13-rbcL	gb|KF296643.1|	Habenaria chejuensis isolate HC_58 ribulose1,5bisphosphate carboxylase/oxygenase large subunit (rbcL) gene, partial cds; chloroplast	100	350	0	0	0	1	350	70	419	0	647
SJK05.13-rbcL	gb|KF296644.1|	Habenaria dentata isolate HD_201210_21 ribulose1,5bisphosphate carboxylase/oxygenase large subunit (rbcL) gene, partial cds; chloroplast	100	350	0	0	0	1	350	70	419	0	647
SJK05.14-rbcL	gb|JN696422.1|	Habenaria stenopetala voucher SETET1277 ribulose1,5bisphosphate carboxylase/oxygenase large subunit (rbcL) gene, partial cds; chloroplast	99.356	466	3	0	0	1	466	540	75	0	845
SJK05.14-rbcL	gb|KJ524104.1|	Habenaria pantlingiana chloroplast, complete genome	99.356	466	3	0	0	1	466	55007	54542	0	845
SJK05.14-rbcL	ref|NC_026775.1|	Habenaria pantlingiana chloroplast, complete genome	99.356	466	3	0	0	1	466	55007	54542	0	845
SJK05.14-rbcL	gb|KR350347.1|	Habenaria aitchisonii voucher Jin XH, Jin WT, Xu SZ 13164 ribulose1,5bisphosphate carboxylase/oxygenase large subunit (rbcL) gene, partial cds; chloroplast	99.356	466	3	0	0	1	466	525	60	0	845
SJK05.14-rbcL	gb|AF074177.1|	Habenaria repens ribulose1,5bisphosphate carboxylase/oxygenase (rbcL) gene, chloroplast gene encoding chloroplast protein, partial cds	99.356	466	3	0	0	1	466	542	77	0	845
SJK05.17-rbcL	gb|KJ524104.1|	Habenaria pantlingiana chloroplast, complete genome	98.986	592	4	2	2	3	593	55006	54416	0	1059
SJK05.17-rbcL	ref|NC_026775.1|	Habenaria pantlingiana chloroplast, complete genome	98.986	592	4	2	2	3	593	55006	54416	0	1059
SJK05.17-rbcL	gb|KX871237.1|	Habenaria radiata voucher PDBK20151271 chloroplast, complete genome	98.649	592	6	2	2	3	593	55848	55258	0	1048
SJK05.17-rbcL	ref|NC_035834.1|	Habenaria radiata voucher PDBK20151271 chloroplast, complete genome	98.649	592	6	2	2	3	593	55848	55258	0	1048
SJK05.17-rbcL	dbj|LC052788.1|	Habenaria radiata chloroplast rbcL gene for ribulose1,5bisphosphate carboxylase/oxygenase large subunit, partial cds	99.132	576	5	0	0	9	584	576	1	0	1037
SJK05.18-rbcL	gb|KJ524104.1|	Habenaria pantlingiana chloroplast, complete genome	99.302	573	3	1	1	4	576	54428	54999	0	1035
SJK05.18-rbcL	ref|NC_026775.1|	Habenaria pantlingiana chloroplast, complete genome	99.302	573	3	1	1	4	576	54428	54999	0	1035
SJK05.18-rbcL	dbj|LC052788.1|	Habenaria radiata chloroplast rbcL gene for ribulose1,5bisphosphate carboxylase/oxygenase large subunit, partial cds	99.124	571	5	0	0	4	574	5	575	0	1027
SJK05.18-rbcL	gb|KX871237.1|	Habenaria radiata voucher PDBK20151271 chloroplast, complete genome	98.953	573	5	1	1	4	576	55270	55841	0	1024
SJK05.18-rbcL	ref|NC_035834.1|	Habenaria radiata voucher PDBK20151271 chloroplast, complete genome	98.953	573	5	1	1	4	576	55270	55841	0	1024
SJK08.18-rbcL	gb|KJ524104.1|	Habenaria pantlingiana chloroplast, complete genome	98.899	545	6	0	0	1	545	54958	54414	0	974
SJK08.18-rbcL	ref|NC_026775.1|	Habenaria pantlingiana chloroplast, complete genome	98.899	545	6	0	0	1	545	54958	54414	0	974
SJK08.18-rbcL	gb|KX871237.1|	Habenaria radiata voucher PDBK20151271 chloroplast, complete genome	98.532	545	8	0	0	1	545	55800	55256	0	963
SJK08.18-rbcL	ref|NC_035834.1|	Habenaria radiata voucher PDBK20151271 chloroplast, complete genome	98.532	545	8	0	0	1	545	55800	55256	0	963
SJK08.18-rbcL	gb|KY626983.1|	Habenaria odontopetala voucher FLAS:Huey s.n. ribulose1,5bisphosphate carboxylase/oxygenase large subunit (rbcL) gene, partial cds; chloroplast	99.248	532	4	0	0	1	532	532	1	0	961
SJK08.19-rbcL	gb|KJ524104.1|	Habenaria pantlingiana chloroplast, complete genome	98.955	574	6	0	0	1	574	54999	54426	0	1027
SJK08.19-rbcL	ref|NC_026775.1|	Habenaria pantlingiana chloroplast, complete genome	98.955	574	6	0	0	1	574	54999	54426	0	1027
SJK08.19-rbcL	dbj|LC052788.1|	Habenaria radiata chloroplast rbcL gene for ribulose1,5bisphosphate carboxylase/oxygenase large subunit, partial cds	98.78	574	7	0	0	1	574	576	3	0	1022
SJK08.19-rbcL	gb|KY626983.1|	Habenaria odontopetala voucher FLAS:Huey s.n. ribulose1,5bisphosphate carboxylase/oxygenase large subunit (rbcL) gene, partial cds; chloroplast	99.465	561	3	0	0	13	573	561	1	0	1020
SJK08.19-rbcL	gb|KY627541.1|	Habenaria floribunda voucher FLAS:Whitten 4097 ribulose1,5bisphosphate carboxylase/oxygenase large subunit (rbcL) gene, partial cds; chloroplast	99.465	561	3	0	0	13	573	561	1	0	1020
SJK08.20-rbcL	gb|KJ524104.1|	Habenaria pantlingiana chloroplast, complete genome	99.594	493	2	0	0	1	493	54907	54415	0	900	F error
SJK08.20-rbcL	ref|NC_026775.1|	Habenaria pantlingiana chloroplast, complete genome	99.594	493	2	0	0	1	493	54907	54415	0	900	F error
SJK08.20-rbcL	gb|KX871237.1|	Habenaria radiata voucher PDBK20151271 chloroplast, complete genome	99.391	493	3	0	0	1	493	55749	55257	0	894	F error
SJK08.20-rbcL	ref|NC_035834.1|	Habenaria radiata voucher PDBK20151271 chloroplast, complete genome	99.391	493	3	0	0	1	493	55749	55257	0	894	F error
SJK08.20-rbcL	dbj|LC052788.1|	Habenaria radiata chloroplast rbcL gene for ribulose1,5bisphosphate carboxylase/oxygenase large subunit, partial cds	99.38	484	3	0	0	1	484	484	1	0	878	F error
SJK08.27-rbcL	gb|KJ524104.1|	Habenaria pantlingiana chloroplast, complete genome	98.99	594	5	1	1	3	596	55013	54421	0	1062
SJK08.27-rbcL	ref|NC_026775.1|	Habenaria pantlingiana chloroplast, complete genome	98.99	594	5	1	1	3	596	55013	54421	0	1062
SJK08.27-rbcL	gb|KX871237.1|	Habenaria radiata voucher PDBK20151271 chloroplast, complete genome	98.653	594	7	1	1	3	596	55855	55263	0	1051
SJK08.27-rbcL	ref|NC_035834.1|	Habenaria radiata voucher PDBK20151271 chloroplast, complete genome	98.653	594	7	1	1	3	596	55855	55263	0	1051
SJK08.27-rbcL	gb|JN005494.1|	Habenaria furcifera voucher SBB0940 ribulose1,5bisphosphate carboxylase/oxygenase large subunit (rbcL) gene, partial cds; chloroplast	98.967	581	5	1	1	3	583	580	1	0	1038
SJK08.31-rbcL	gb|KJ524104.1|	Habenaria pantlingiana chloroplast, complete genome	99.13	575	5	0	0	3	577	55001	54427	0	1035
SJK08.31-rbcL	ref|NC_026775.1|	Habenaria pantlingiana chloroplast, complete genome	99.13	575	5	0	0	3	577	55001	54427	0	1035
SJK08.31-rbcL	dbj|LC052788.1|	Habenaria radiata chloroplast rbcL gene for ribulose1,5bisphosphate carboxylase/oxygenase large subunit, partial cds	98.953	573	6	0	0	5	577	576	4	0	1026
SJK08.31-rbcL	gb|KY626983.1|	Habenaria odontopetala voucher FLAS:Huey s.n. ribulose1,5bisphosphate carboxylase/oxygenase large subunit (rbcL) gene, partial cds; chloroplast	99.643	561	2	0	0	17	577	561	1	0	1026
SJK08.31-rbcL	gb|KY627541.1|	Habenaria floribunda voucher FLAS:Whitten 4097 ribulose1,5bisphosphate carboxylase/oxygenase large subunit (rbcL) gene, partial cds; chloroplast	99.643	561	2	0	0	17	577	561	1	0	1026
SJK10.09-rbcL	gb|KJ524104.1|	Habenaria pantlingiana chloroplast, complete genome	98.881	268	2	1	1	83	350	54679	54413	6.69e-136	477	No assembly
SJK10.09-rbcL	ref|NC_026775.1|	Habenaria pantlingiana chloroplast, complete genome	98.881	268	2	1	1	83	350	54679	54413	6.69e-136	477	No assembly
SJK10.09-rbcL	gb|KX871237.1|	Habenaria radiata voucher PDBK20151271 chloroplast, complete genome	98.881	268	2	1	1	83	350	55521	55255	6.69e-136	477	No assembly
SJK10.09-rbcL	ref|NC_035834.1|	Habenaria radiata voucher PDBK20151271 chloroplast, complete genome	98.881	268	2	1	1	83	350	55521	55255	6.69e-136	477	No assembly
SJK10.09-rbcL	dbj|LC052788.1|	Habenaria radiata chloroplast rbcL gene for ribulose1,5bisphosphate carboxylase/oxygenase large subunit, partial cds	99.219	256	2	0	0	83	338	256	1	1.87e-131	462	No assembly
SJK11.01-rbcL	gb|KJ524104.1|	Habenaria pantlingiana chloroplast, complete genome	98.981	589	5	1	1	2	590	55013	54426	0	1053
SJK11.01-rbcL	ref|NC_026775.1|	Habenaria pantlingiana chloroplast, complete genome	98.981	589	5	1	1	2	590	55013	54426	0	1053
SJK11.01-rbcL	gb|KX871237.1|	Habenaria radiata voucher PDBK20151271 chloroplast, complete genome	98.642	589	7	1	1	2	590	55855	55268	0	1042
SJK11.01-rbcL	ref|NC_035834.1|	Habenaria radiata voucher PDBK20151271 chloroplast, complete genome	98.642	589	7	1	1	2	590	55855	55268	0	1042
SJK11.01-rbcL	gb|JN005678.1|	Satyrium nepalense voucher SBB0924 ribulose1,5bisphosphate carboxylase/oxygenase large subunit (rbcL) gene, partial cds; chloroplast	99.302	573	3	1	1	2	574	572	1	0	1035
SJK11.03-rbcL	gb|KJ524104.1|	Habenaria pantlingiana chloroplast, complete genome	98.807	587	6	1	1	6	592	55011	54426	0	1044
SJK11.03-rbcL	ref|NC_026775.1|	Habenaria pantlingiana chloroplast, complete genome	98.807	587	6	1	1	6	592	55011	54426	0	1044
SJK11.03-rbcL	dbj|LC052788.1|	Habenaria radiata chloroplast rbcL gene for ribulose1,5bisphosphate carboxylase/oxygenase large subunit, partial cds	99.129	574	5	0	0	19	592	576	3	0	1033
SJK11.03-rbcL	gb|KX871237.1|	Habenaria radiata voucher PDBK20151271 chloroplast, complete genome	98.467	587	8	1	1	6	592	55853	55268	0	1033
SJK11.03-rbcL	ref|NC_035834.1|	Habenaria radiata voucher PDBK20151271 chloroplast, complete genome	98.467	587	8	1	1	6	592	55853	55268	0	1033
SJK11.04-rbcL	gb|JN005678.1|	Satyrium nepalense voucher SBB0924 ribulose1,5bisphosphate carboxylase/oxygenase large subunit (rbcL) gene, partial cds; chloroplast	99.639	554	2	0	0	3	556	554	1	0	1013
SJK11.04-rbcL	gb|KJ524104.1|	Habenaria pantlingiana chloroplast, complete genome	99.112	563	4	1	1	3	564	54995	54433	0	1011
SJK11.04-rbcL	ref|NC_026775.1|	Habenaria pantlingiana chloroplast, complete genome	99.112	563	4	1	1	3	564	54995	54433	0	1011
SJK11.04-rbcL	gb|JN005504.1|	Habenaria heyneana voucher SBB0353 ribulose1,5bisphosphate carboxylase/oxygenase large subunit (rbcL) gene, partial cds; chloroplast	99.106	559	5	0	0	3	561	561	3	0	1005
SJK11.04-rbcL	gb|JN005680.1|	Satyrium nepalense voucher SBB0926 ribulose1,5bisphosphate carboxylase/oxygenase large subunit (rbcL) gene, partial cds; chloroplast	99.636	550	2	0	0	3	552	550	1	0	1005
SJK11.05-rbcL	gb|KJ524104.1|	Habenaria pantlingiana chloroplast, complete genome	98.454	582	5	4	4	6	585	55012	54433	0	1022
SJK11.05-rbcL	ref|NC_026775.1|	Habenaria pantlingiana chloroplast, complete genome	98.454	582	5	4	4	6	585	55012	54433	0	1022
SJK11.05-rbcL	gb|JN005678.1|	Satyrium nepalense voucher SBB0924 ribulose1,5bisphosphate carboxylase/oxygenase large subunit (rbcL) gene, partial cds; chloroplast	98.953	573	3	3	3	6	577	571	1	0	1022
SJK11.05-rbcL	gb|JN005504.1|	Habenaria heyneana voucher SBB0353 ribulose1,5bisphosphate carboxylase/oxygenase large subunit (rbcL) gene, partial cds; chloroplast	98.443	578	6	3	3	6	582	578	3	0	1014
SJK11.05-rbcL	gb|JN005680.1|	Satyrium nepalense voucher SBB0926 ribulose1,5bisphosphate carboxylase/oxygenase large subunit (rbcL) gene, partial cds; chloroplast	98.946	569	3	3	3	6	573	567	1	0	1014
SJK11.06-rbcL	gb|KJ524104.1|	Habenaria pantlingiana chloroplast, complete genome	99.307	577	4	0	0	2	578	54428	55004	0	1044
SJK11.06-rbcL	ref|NC_026775.1|	Habenaria pantlingiana chloroplast, complete genome	99.307	577	4	0	0	2	578	54428	55004	0	1044
SJK11.06-rbcL	gb|KX871237.1|	Habenaria radiata voucher PDBK20151271 chloroplast, complete genome	98.96	577	6	0	0	2	578	55270	55846	0	1033
SJK11.06-rbcL	ref|NC_035834.1|	Habenaria radiata voucher PDBK20151271 chloroplast, complete genome	98.96	577	6	0	0	2	578	55270	55846	0	1033
SJK11.06-rbcL	dbj|LC052788.1|	Habenaria radiata chloroplast rbcL gene for ribulose1,5bisphosphate carboxylase/oxygenase large subunit, partial cds	99.126	572	5	0	0	2	573	5	576	0	1029
SJK11.07-rbcL	gb|KJ524104.1|	Habenaria pantlingiana chloroplast, complete genome	99.301	572	4	0	0	1	572	54999	54428	0	1035
SJK11.07-rbcL	ref|NC_026775.1|	Habenaria pantlingiana chloroplast, complete genome	99.301	572	4	0	0	1	572	54999	54428	0	1035
SJK11.07-rbcL	dbj|LC052788.1|	Habenaria radiata chloroplast rbcL gene for ribulose1,5bisphosphate carboxylase/oxygenase large subunit, partial cds	99.126	572	5	0	0	1	572	576	5	0	1029
SJK11.07-rbcL	gb|KX871237.1|	Habenaria radiata voucher PDBK20151271 chloroplast, complete genome	98.951	572	6	0	0	1	572	55841	55270	0	1024
SJK11.07-rbcL	ref|NC_035834.1|	Habenaria radiata voucher PDBK20151271 chloroplast, complete genome	98.951	572	6	0	0	1	572	55841	55270	0	1024
SJK11.09-rbcL	gb|KJ524104.1|	Habenaria pantlingiana chloroplast, complete genome	99.136	579	5	0	0	1	579	54426	55004	0	1042
SJK11.09-rbcL	ref|NC_026775.1|	Habenaria pantlingiana chloroplast, complete genome	99.136	579	5	0	0	1	579	54426	55004	0	1042
SJK11.09-rbcL	gb|KX871237.1|	Habenaria radiata voucher PDBK20151271 chloroplast, complete genome	98.791	579	7	0	0	1	579	55268	55846	0	1031
SJK11.09-rbcL	ref|NC_035834.1|	Habenaria radiata voucher PDBK20151271 chloroplast, complete genome	98.791	579	7	0	0	1	579	55268	55846	0	1031
SJK11.09-rbcL	dbj|LC052788.1|	Habenaria radiata chloroplast rbcL gene for ribulose1,5bisphosphate carboxylase/oxygenase large subunit, partial cds	98.955	574	6	0	0	1	574	3	576	0	1027
SJK11.10-rbcL	gb|KJ524104.1|	Habenaria pantlingiana chloroplast, complete genome	99.299	571	4	0	0	3	573	55002	54432	0	1033
SJK11.10-rbcL	ref|NC_026775.1|	Habenaria pantlingiana chloroplast, complete genome	99.299	571	4	0	0	3	573	55002	54432	0	1033
SJK11.10-rbcL	gb|JN005678.1|	Satyrium nepalense voucher SBB0924 ribulose1,5bisphosphate carboxylase/oxygenase large subunit (rbcL) gene, partial cds; chloroplast	99.643	561	2	0	0	3	563	561	1	0	1026
SJK11.10-rbcL	dbj|LC052788.1|	Habenaria radiata chloroplast rbcL gene for ribulose1,5bisphosphate carboxylase/oxygenase large subunit, partial cds	99.12	568	5	0	0	6	573	576	9	0	1022
SJK11.10-rbcL	gb|JN005504.1|	Habenaria heyneana voucher SBB0353 ribulose1,5bisphosphate carboxylase/oxygenase large subunit (rbcL) gene, partial cds; chloroplast	99.12	568	5	0	0	3	570	568	1	0	1022
SJK11.11-rbcL	gb|KJ524104.1|	Habenaria pantlingiana chloroplast, complete genome	99.124	571	5	0	0	3	573	55002	54432	0	1027
SJK11.11-rbcL	ref|NC_026775.1|	Habenaria pantlingiana chloroplast, complete genome	99.124	571	5	0	0	3	573	55002	54432	0	1027
SJK11.11-rbcL	gb|JN005678.1|	Satyrium nepalense voucher SBB0924 ribulose1,5bisphosphate carboxylase/oxygenase large subunit (rbcL) gene, partial cds; chloroplast	99.465	561	3	0	0	3	563	561	1	0	1020
SJK11.11-rbcL	dbj|LC052788.1|	Habenaria radiata chloroplast rbcL gene for ribulose1,5bisphosphate carboxylase/oxygenase large subunit, partial cds	98.944	568	6	0	0	6	573	576	9	0	1016
SJK11.11-rbcL	gb|JN005504.1|	Habenaria heyneana voucher SBB0353 ribulose1,5bisphosphate carboxylase/oxygenase large subunit (rbcL) gene, partial cds; chloroplast	98.944	568	6	0	0	3	570	568	1	0	1016
SJK13.12-rbcL	gb|KJ524104.1|	Habenaria pantlingiana chloroplast, complete genome	98.812	505	5	1	1	1	505	54916	54413	0	898
SJK13.12-rbcL	ref|NC_026775.1|	Habenaria pantlingiana chloroplast, complete genome	98.812	505	5	1	1	1	505	54916	54413	0	898
SJK13.12-rbcL	gb|KX871237.1|	Habenaria radiata voucher PDBK20151271 chloroplast, complete genome	98.802	501	5	1	1	5	505	55754	55255	0	891
SJK13.12-rbcL	ref|NC_035834.1|	Habenaria radiata voucher PDBK20151271 chloroplast, complete genome	98.802	501	5	1	1	5	505	55754	55255	0	891
SJK13.12-rbcL	gb|KY627266.1|	Habenaria repens voucher FLAS:Majure 5183 ribulose1,5bisphosphate carboxylase/oxygenase large subunit (rbcL) gene, partial cds; chloroplast	99.388	490	3	0	0	1	490	490	1	0	889
SJK13.14-rbcL	gb|KJ524104.1|	Habenaria pantlingiana chloroplast, complete genome	98.962	578	5	1	1	1	578	54988	54412	0	1033
SJK13.14-rbcL	ref|NC_026775.1|	Habenaria pantlingiana chloroplast, complete genome	98.962	578	5	1	1	1	578	54988	54412	0	1033
SJK13.14-rbcL	gb|KY626983.1|	Habenaria odontopetala voucher FLAS:Huey s.n. ribulose1,5bisphosphate carboxylase/oxygenase large subunit (rbcL) gene, partial cds; chloroplast	99.643	561	2	0	0	2	562	561	1	0	1026
SJK13.14-rbcL	gb|KY627541.1|	Habenaria floribunda voucher FLAS:Whitten 4097 ribulose1,5bisphosphate carboxylase/oxygenase large subunit (rbcL) gene, partial cds; chloroplast	99.643	561	2	0	0	2	562	561	1	0	1026
SJK13.14-rbcL	gb|KX871237.1|	Habenaria radiata voucher PDBK20151271 chloroplast, complete genome	98.616	578	7	1	1	1	578	55830	55254	0	1022
SJK13.16-rbcL	gb|KJ524104.1|	Habenaria pantlingiana chloroplast, complete genome	99.349	461	3	0	0	1	461	54873	54413	0	835	F error
SJK13.16-rbcL	ref|NC_026775.1|	Habenaria pantlingiana chloroplast, complete genome	99.349	461	3	0	0	1	461	54873	54413	0	835	F error
SJK13.16-rbcL	gb|KX871237.1|	Habenaria radiata voucher PDBK20151271 chloroplast, complete genome	99.132	461	4	0	0	1	461	55715	55255	0	830	F error
SJK13.16-rbcL	ref|NC_035834.1|	Habenaria radiata voucher PDBK20151271 chloroplast, complete genome	99.132	461	4	0	0	1	461	55715	55255	0	830	F error
SJK13.16-rbcL	dbj|LC052788.1|	Habenaria radiata chloroplast rbcL gene for ribulose1,5bisphosphate carboxylase/oxygenase large subunit, partial cds	99.333	450	3	0	0	1	450	450	1	0	815	F error
SJK13.17-rbcL	gb|KJ524104.1|	Habenaria pantlingiana chloroplast, complete genome	98.632	585	7	1	1	6	590	55011	54428	0	1035
SJK13.17-rbcL	ref|NC_026775.1|	Habenaria pantlingiana chloroplast, complete genome	98.632	585	7	1	1	6	590	55011	54428	0	1035
SJK13.17-rbcL	dbj|LC052788.1|	Habenaria radiata chloroplast rbcL gene for ribulose1,5bisphosphate carboxylase/oxygenase large subunit, partial cds	98.951	572	6	0	0	19	590	576	5	0	1024
SJK13.17-rbcL	gb|KX871237.1|	Habenaria radiata voucher PDBK20151271 chloroplast, complete genome	98.291	585	9	1	1	6	590	55853	55270	0	1024
SJK13.17-rbcL	ref|NC_035834.1|	Habenaria radiata voucher PDBK20151271 chloroplast, complete genome	98.291	585	9	1	1	6	590	55853	55270	0	1024
SJK14.01-rbcL	gb|KJ524104.1|	Habenaria pantlingiana chloroplast, complete genome	100	485	0	0	0	1	485	54906	54422	0	896	F error
SJK14.01-rbcL	ref|NC_026775.1|	Habenaria pantlingiana chloroplast, complete genome	100	485	0	0	0	1	485	54906	54422	0	896	F error
SJK14.01-rbcL	gb|KX871237.1|	Habenaria radiata voucher PDBK20151271 chloroplast, complete genome	99.794	485	1	0	0	1	485	55748	55264	0	891	F error
SJK14.01-rbcL	ref|NC_035834.1|	Habenaria radiata voucher PDBK20151271 chloroplast, complete genome	99.794	485	1	0	0	1	485	55748	55264	0	891	F error
SJK14.01-rbcL	dbj|LC052788.1|	Habenaria radiata chloroplast rbcL gene for ribulose1,5bisphosphate carboxylase/oxygenase large subunit, partial cds	99.793	483	1	0	0	1	483	483	1	0	887	F error
SJK14.02-rbcL	gb|KJ524104.1|	Habenaria pantlingiana chloroplast, complete genome	99.796	490	1	0	0	1	490	54917	54428	0	900	F error
SJK14.02-rbcL	ref|NC_026775.1|	Habenaria pantlingiana chloroplast, complete genome	99.796	490	1	0	0	1	490	54917	54428	0	900	F error
SJK14.02-rbcL	gb|KY627266.1|	Habenaria repens voucher FLAS:Majure 5183 ribulose1,5bisphosphate carboxylase/oxygenase large subunit (rbcL) gene, partial cds; chloroplast	99.592	490	2	0	0	1	490	491	2	0	894	F error
SJK14.02-rbcL	gb|KY627345.1|	Habenaria repens voucher FLAS:Majure 5279 ribulose1,5bisphosphate carboxylase/oxygenase large subunit (rbcL) gene, partial cds; chloroplast	99.592	490	2	0	0	1	490	491	2	0	894	F error
SJK14.02-rbcL	dbj|LC052788.1|	Habenaria radiata chloroplast rbcL gene for ribulose1,5bisphosphate carboxylase/oxygenase large subunit, partial cds	99.794	485	1	0	0	6	490	489	5	0	891	F error
SJK14.07-rbcL	emb|AM235040.1|	Habenaria falcicornis chloroplast partial rbcL gene for ribulose bisphosphate carboxylase large subunit, specimen voucher RBGK 5954	99.587	242	1	0	0	1	242	342	101	1.64e-125	442	F error
SJK14.07-rbcL	gb|JN696422.1|	Habenaria stenopetala voucher SETET1277 ribulose1,5bisphosphate carboxylase/oxygenase large subunit (rbcL) gene, partial cds; chloroplast	99.587	242	1	0	0	1	242	318	77	1.64e-125	442	F error
SJK14.07-rbcL	gb|JN696423.1|	Habenaria dentata voucher Jin9411 ribulose1,5bisphosphate carboxylase/oxygenase large subunit (rbcL) gene, partial cds; chloroplast	99.587	242	1	0	0	1	242	322	81	1.64e-125	442	F error
SJK14.07-rbcL	gb|KF296643.1|	Habenaria chejuensis isolate HC_58 ribulose1,5bisphosphate carboxylase/oxygenase large subunit (rbcL) gene, partial cds; chloroplast	99.587	242	1	0	0	1	242	353	112	1.64e-125	442	F error
SJK14.07-rbcL	gb|KF296644.1|	Habenaria dentata isolate HD_201210_21 ribulose1,5bisphosphate carboxylase/oxygenase large subunit (rbcL) gene, partial cds; chloroplast	99.587	242	1	0	0	1	242	353	112	1.64e-125	442	F error
SJK16.03-rbcL	gb|KJ524104.1|	Habenaria pantlingiana chloroplast, complete genome	99	600	6	0	0	1	600	55012	54413	0	1075
SJK16.03-rbcL	ref|NC_026775.1|	Habenaria pantlingiana chloroplast, complete genome	99	600	6	0	0	1	600	55012	54413	0	1075
SJK16.03-rbcL	gb|KX871237.1|	Habenaria radiata voucher PDBK20151271 chloroplast, complete genome	98.667	600	8	0	0	1	600	55854	55255	0	1064
SJK16.03-rbcL	ref|NC_035834.1|	Habenaria radiata voucher PDBK20151271 chloroplast, complete genome	98.667	600	8	0	0	1	600	55854	55255	0	1064
SJK16.03-rbcL	gb|JN005504.1|	Habenaria heyneana voucher SBB0353 ribulose1,5bisphosphate carboxylase/oxygenase large subunit (rbcL) gene, partial cds; chloroplast	98.962	578	6	0	0	1	578	578	1	0	1035
SJK17.25-rbcL	gb|KJ524104.1|	Habenaria pantlingiana chloroplast, complete genome	99.293	566	3	1	1	2	567	54995	54431	0	1022
SJK17.25-rbcL	ref|NC_026775.1|	Habenaria pantlingiana chloroplast, complete genome	99.293	566	3	1	1	2	567	54995	54431	0	1022
SJK17.25-rbcL	gb|KY627266.1|	Habenaria repens voucher FLAS:Majure 5183 ribulose1,5bisphosphate carboxylase/oxygenase large subunit (rbcL) gene, partial cds; chloroplast	99.462	558	2	1	1	10	567	561	5	0	1013
SJK17.25-rbcL	gb|KY627345.1|	Habenaria repens voucher FLAS:Majure 5279 ribulose1,5bisphosphate carboxylase/oxygenase large subunit (rbcL) gene, partial cds; chloroplast	99.462	558	2	1	1	10	567	561	5	0	1013
SJK17.25-rbcL	dbj|LC052788.1|	Habenaria radiata chloroplast rbcL gene for ribulose1,5bisphosphate carboxylase/oxygenase large subunit, partial cds	98.94	566	5	1	1	2	567	572	8	0	1011
SJK17.26-rbcL	gb|KJ524104.1|	Habenaria pantlingiana chloroplast, complete genome	99.291	564	3	1	1	2	564	54995	54432	0	1018
SJK17.26-rbcL	ref|NC_026775.1|	Habenaria pantlingiana chloroplast, complete genome	99.291	564	3	1	1	2	564	54995	54432	0	1018
SJK17.26-rbcL	dbj|LC052788.1|	Habenaria radiata chloroplast rbcL gene for ribulose1,5bisphosphate carboxylase/oxygenase large subunit, partial cds	98.938	565	5	1	1	1	564	573	9	0	1009
SJK17.26-rbcL	gb|JN005494.1|	Habenaria furcifera voucher SBB0940 ribulose1,5bisphosphate carboxylase/oxygenase large subunit (rbcL) gene, partial cds; chloroplast	99.11	562	4	1	1	2	562	562	1	0	1009
SJK17.26-rbcL	gb|JN005495.1|	Habenaria furcifera voucher SBB0941 ribulose1,5bisphosphate carboxylase/oxygenase large subunit (rbcL) gene, partial cds; chloroplast	99.11	562	4	1	1	2	562	562	1	0	1009
SJK18.04-rbcL	gb|KJ524104.1|	Habenaria pantlingiana chloroplast, complete genome	99.206	504	4	0	0	1	504	54918	54415	0	909	F error
SJK18.04-rbcL	ref|NC_026775.1|	Habenaria pantlingiana chloroplast, complete genome	99.206	504	4	0	0	1	504	54918	54415	0	909	F error
SJK18.04-rbcL	gb|KX871237.1|	Habenaria radiata voucher PDBK20151271 chloroplast, complete genome	98.81	504	6	0	0	1	504	55760	55257	0	898	F error
SJK18.04-rbcL	ref|NC_035834.1|	Habenaria radiata voucher PDBK20151271 chloroplast, complete genome	98.81	504	6	0	0	1	504	55760	55257	0	898	F error
SJK18.04-rbcL	gb|KY627266.1|	Habenaria repens voucher FLAS:Majure 5183 ribulose1,5bisphosphate carboxylase/oxygenase large subunit (rbcL) gene, partial cds; chloroplast	99.593	492	2	0	0	1	492	492	1	0	898	F error
SJK18.07-rbcL	gb|KJ524104.1|	Habenaria pantlingiana chloroplast, complete genome	99.02	510	4	1	1	8	517	54920	54412	0	913
SJK18.07-rbcL	ref|NC_026775.1|	Habenaria pantlingiana chloroplast, complete genome	99.02	510	4	1	1	8	517	54920	54412	0	913
SJK18.07-rbcL	gb|KX871237.1|	Habenaria radiata voucher PDBK20151271 chloroplast, complete genome	98.627	510	6	1	1	8	517	55762	55254	0	902
SJK18.07-rbcL	ref|NC_035834.1|	Habenaria radiata voucher PDBK20151271 chloroplast, complete genome	98.627	510	6	1	1	8	517	55762	55254	0	902
SJK18.07-rbcL	gb|KY626983.1|	Habenaria odontopetala voucher FLAS:Huey s.n. ribulose1,5bisphosphate carboxylase/oxygenase large subunit (rbcL) gene, partial cds; chloroplast	99.595	494	2	0	0	8	501	494	1	0	902
SJK18.08-rbcL	gb|KJ524104.1|	Habenaria pantlingiana chloroplast, complete genome	99.13	575	5	0	0	6	580	54427	55001	0	1035
SJK18.08-rbcL	ref|NC_026775.1|	Habenaria pantlingiana chloroplast, complete genome	99.13	575	5	0	0	6	580	54427	55001	0	1035
SJK18.08-rbcL	dbj|LC052788.1|	Habenaria radiata chloroplast rbcL gene for ribulose1,5bisphosphate carboxylase/oxygenase large subunit, partial cds	98.953	573	6	0	0	6	578	4	576	0	1026
SJK18.08-rbcL	gb|KY626983.1|	Habenaria odontopetala voucher FLAS:Huey s.n. ribulose1,5bisphosphate carboxylase/oxygenase large subunit (rbcL) gene, partial cds; chloroplast	99.643	561	2	0	0	6	566	1	561	0	1026
SJK18.08-rbcL	gb|KY627541.1|	Habenaria floribunda voucher FLAS:Whitten 4097 ribulose1,5bisphosphate carboxylase/oxygenase large subunit (rbcL) gene, partial cds; chloroplast	99.643	561	2	0	0	6	566	1	561	0	1026
SJK19.02-rbcL	gb|KJ524104.1|	Habenaria pantlingiana chloroplast, complete genome	98.835	601	5	2	2	5	605	55013	54415	0	1070
SJK19.02-rbcL	ref|NC_026775.1|	Habenaria pantlingiana chloroplast, complete genome	98.835	601	5	2	2	5	605	55013	54415	0	1070
SJK19.02-rbcL	gb|KX871237.1|	Habenaria radiata voucher PDBK20151271 chloroplast, complete genome	98.502	601	7	2	2	5	605	55855	55257	0	1059
SJK19.02-rbcL	ref|NC_035834.1|	Habenaria radiata voucher PDBK20151271 chloroplast, complete genome	98.502	601	7	2	2	5	605	55855	55257	0	1059
SJK19.02-rbcL	gb|JN005678.1|	Satyrium nepalense voucher SBB0924 ribulose1,5bisphosphate carboxylase/oxygenase large subunit (rbcL) gene, partial cds; chloroplast	99.476	573	2	1	1	5	577	572	1	0	1040
SJK19.03-rbcL	gb|KJ524104.1|	Habenaria pantlingiana chloroplast, complete genome	99.65	571	1	1	1	17	587	55001	54432	0	1042
SJK19.03-rbcL	ref|NC_026775.1|	Habenaria pantlingiana chloroplast, complete genome	99.65	571	1	1	1	17	587	55001	54432	0	1042
SJK19.03-rbcL	dbj|LC052788.1|	Habenaria radiata chloroplast rbcL gene for ribulose1,5bisphosphate carboxylase/oxygenase large subunit, partial cds	99.471	567	3	0	0	21	587	575	9	0	1031
SJK19.03-rbcL	gb|JN005504.1|	Habenaria heyneana voucher SBB0353 ribulose1,5bisphosphate carboxylase/oxygenase large subunit (rbcL) gene, partial cds; chloroplast	99.472	568	2	1	1	17	584	567	1	0	1031
SJK19.03-rbcL	gb|KX871237.1|	Habenaria radiata voucher PDBK20151271 chloroplast, complete genome	99.299	571	3	1	1	17	587	55843	55274	0	1031
SJK19.05-rbcL	gb|KJ524104.1|	Habenaria pantlingiana chloroplast, complete genome	98.817	507	5	1	1	1	507	54918	54413	0	902	F error
SJK19.05-rbcL	ref|NC_026775.1|	Habenaria pantlingiana chloroplast, complete genome	98.817	507	5	1	1	1	507	54918	54413	0	902	F error
SJK19.05-rbcL	gb|KY626983.1|	Habenaria odontopetala voucher FLAS:Huey s.n. ribulose1,5bisphosphate carboxylase/oxygenase large subunit (rbcL) gene, partial cds; chloroplast	99.39	492	3	0	0	1	492	492	1	0	893	F error
SJK19.05-rbcL	gb|KY627541.1|	Habenaria floribunda voucher FLAS:Whitten 4097 ribulose1,5bisphosphate carboxylase/oxygenase large subunit (rbcL) gene, partial cds; chloroplast	99.39	492	3	0	0	1	492	492	1	0	893	F error
SJK19.05-rbcL	gb|KX871237.1|	Habenaria radiata voucher PDBK20151271 chloroplast, complete genome	98.422	507	7	1	1	1	507	55760	55255	0	891	F error
SJK20.10-rbcL	gb|KJ524104.1|	Habenaria pantlingiana chloroplast, complete genome	99.194	496	3	1	1	1	496	54907	54413	0	893
SJK20.10-rbcL	ref|NC_026775.1|	Habenaria pantlingiana chloroplast, complete genome	99.194	496	3	1	1	1	496	54907	54413	0	893
SJK20.10-rbcL	gb|KX871237.1|	Habenaria radiata voucher PDBK20151271 chloroplast, complete genome	98.992	496	4	1	1	1	496	55749	55255	0	887
SJK20.10-rbcL	ref|NC_035834.1|	Habenaria radiata voucher PDBK20151271 chloroplast, complete genome	98.992	496	4	1	1	1	496	55749	55255	0	887
SJK20.10-rbcL	gb|KY626983.1|	Habenaria odontopetala voucher FLAS:Huey s.n. ribulose1,5bisphosphate carboxylase/oxygenase large subunit (rbcL) gene, partial cds; chloroplast	99.584	481	2	0	0	1	481	481	1	0	878
SJK20.12-rbcL	gb|KJ524104.1|	Habenaria pantlingiana chloroplast, complete genome	99.126	572	4	1	1	2	573	54999	54429	0	1027
SJK20.12-rbcL	ref|NC_026775.1|	Habenaria pantlingiana chloroplast, complete genome	99.126	572	4	1	1	2	573	54999	54429	0	1027
SJK20.12-rbcL	gb|KY626983.1|	Habenaria odontopetala voucher FLAS:Huey s.n. ribulose1,5bisphosphate carboxylase/oxygenase large subunit (rbcL) gene, partial cds; chloroplast	99.642	559	2	0	0	15	573	561	3	0	1022
SJK20.12-rbcL	gb|KY627541.1|	Habenaria floribunda voucher FLAS:Whitten 4097 ribulose1,5bisphosphate carboxylase/oxygenase large subunit (rbcL) gene, partial cds; chloroplast	99.642	559	2	0	0	15	573	561	3	0	1022
SJK20.12-rbcL	dbj|LC052788.1|	Habenaria radiata chloroplast rbcL gene for ribulose1,5bisphosphate carboxylase/oxygenase large subunit, partial cds	98.947	570	6	0	0	4	573	575	6	0	1020
SJK20.13-rbcL	gb|KJ524104.1|	Habenaria pantlingiana chloroplast, complete genome	98.981	589	4	2	2	3	590	55013	54426	0	1053
SJK20.13-rbcL	ref|NC_026775.1|	Habenaria pantlingiana chloroplast, complete genome	98.981	589	4	2	2	3	590	55013	54426	0	1053
SJK20.13-rbcL	gb|KX871237.1|	Habenaria radiata voucher PDBK20151271 chloroplast, complete genome	98.642	589	6	2	2	3	590	55855	55268	0	1042
SJK20.13-rbcL	ref|NC_035834.1|	Habenaria radiata voucher PDBK20151271 chloroplast, complete genome	98.642	589	6	2	2	3	590	55855	55268	0	1042
SJK20.13-rbcL	dbj|LC052788.1|	Habenaria radiata chloroplast rbcL gene for ribulose1,5bisphosphate carboxylase/oxygenase large subunit, partial cds	99.129	574	5	0	0	17	590	576	3	0	1033
SJK25.02-rbcL	gb|KJ524104.1|	Habenaria pantlingiana chloroplast, complete genome	98.801	584	6	1	1	1	583	55007	54424	0	1038
SJK25.02-rbcL	ref|NC_026775.1|	Habenaria pantlingiana chloroplast, complete genome	98.801	584	6	1	1	1	583	55007	54424	0	1038
SJK25.02-rbcL	gb|KX871237.1|	Habenaria radiata voucher PDBK20151271 chloroplast, complete genome	98.459	584	8	1	1	1	583	55849	55266	0	1027
SJK25.02-rbcL	ref|NC_035834.1|	Habenaria radiata voucher PDBK20151271 chloroplast, complete genome	98.459	584	8	1	1	1	583	55849	55266	0	1027
SJK25.02-rbcL	dbj|LC052788.1|	Habenaria radiata chloroplast rbcL gene for ribulose1,5bisphosphate carboxylase/oxygenase large subunit, partial cds	98.785	576	7	0	0	8	583	576	1	0	1026
SJK25.04-rbcL	gb|KJ773544.1|	Habenaria quinqueseta ribulose1,5bisphosphate carboxylase/oxygenase large subunit (rbcL) gene, partial cds; chloroplast	99.656	291	1	0	0	1	291	353	63	1.15e-152	532	F error
SJK25.04-rbcL	gb|KY626983.1|	Habenaria odontopetala voucher FLAS:Huey s.n. ribulose1,5bisphosphate carboxylase/oxygenase large subunit (rbcL) gene, partial cds; chloroplast	99.656	291	1	0	0	1	291	407	117	1.15e-152	532	F error
SJK25.04-rbcL	gb|KY627541.1|	Habenaria floribunda voucher FLAS:Whitten 4097 ribulose1,5bisphosphate carboxylase/oxygenase large subunit (rbcL) gene, partial cds; chloroplast	99.656	291	1	0	0	1	291	407	117	1.15e-152	532	F error
SJK25.04-rbcL	Habenaria_macroceratitis_MW218818	rbcL	99.656	291	1	0	0	1	291	330	40	1.15e-152	532	F error
SJK25.04-rbcL	emb|AM235040.1|	Habenaria falcicornis chloroplast partial rbcL gene for ribulose bisphosphate carboxylase large subunit, specimen voucher RBGK 5954	99.313	291	2	0	0	1	291	390	100	5.34e-151	527	F error
SJK30.01-rbcL	gb|KJ524104.1|	Habenaria pantlingiana chloroplast, complete genome	99.826	574	1	0	0	1	574	55012	54439	0	1055
SJK30.01-rbcL	ref|NC_026775.1|	Habenaria pantlingiana chloroplast, complete genome	99.826	574	1	0	0	1	574	55012	54439	0	1055
SJK30.01-rbcL	gb|JN005486.1|	Habenaria foliosa voucher SBB0981 ribulose1,5bisphosphate carboxylase/oxygenase large subunit (rbcL) gene, partial cds; chloroplast	99.652	574	2	0	0	1	574	574	1	0	1050
SJK30.01-rbcL	gb|JN005504.1|	Habenaria heyneana voucher SBB0353 ribulose1,5bisphosphate carboxylase/oxygenase large subunit (rbcL) gene, partial cds; chloroplast	99.652	574	2	0	0	1	574	578	5	0	1050
SJK30.01-rbcL	gb|JN005507.1|	Habenaria heyneana voucher SBB0979 ribulose1,5bisphosphate carboxylase/oxygenase large subunit (rbcL) gene, partial cds; chloroplast	99.65	572	2	0	0	1	572	572	1	0	1046
SJK30.04-rbcL	gb|KJ524104.1|	Habenaria pantlingiana chloroplast, complete genome	99.826	574	1	0	0	3	576	55002	54429	0	1055
SJK30.04-rbcL	ref|NC_026775.1|	Habenaria pantlingiana chloroplast, complete genome	99.826	574	1	0	0	3	576	55002	54429	0	1055
SJK30.04-rbcL	dbj|LC052788.1|	Habenaria radiata chloroplast rbcL gene for ribulose1,5bisphosphate carboxylase/oxygenase large subunit, partial cds	99.65	571	2	0	0	6	576	576	6	0	1044
SJK30.04-rbcL	gb|KX871237.1|	Habenaria radiata voucher PDBK20151271 chloroplast, complete genome	99.477	574	3	0	0	3	576	55844	55271	0	1044
SJK30.04-rbcL	ref|NC_035834.1|	Habenaria radiata voucher PDBK20151271 chloroplast, complete genome	99.477	574	3	0	0	3	576	55844	55271	0	1044
SJK31.02-rbcL	gb|KJ524104.1|	Habenaria pantlingiana chloroplast, complete genome	98.957	575	6	0	0	15	589	55002	54428	0	1029
SJK31.02-rbcL	ref|NC_026775.1|	Habenaria pantlingiana chloroplast, complete genome	98.957	575	6	0	0	15	589	55002	54428	0	1029
SJK31.02-rbcL	dbj|LC052788.1|	Habenaria radiata chloroplast rbcL gene for ribulose1,5bisphosphate carboxylase/oxygenase large subunit, partial cds	98.776	572	7	0	0	18	589	576	5	0	1018
SJK31.02-rbcL	gb|KX871237.1|	Habenaria radiata voucher PDBK20151271 chloroplast, complete genome	98.609	575	8	0	0	15	589	55844	55270	0	1018
SJK31.02-rbcL	ref|NC_035834.1|	Habenaria radiata voucher PDBK20151271 chloroplast, complete genome	98.609	575	8	0	0	15	589	55844	55270	0	1018
SJK31.03-rbcL	gb|KJ524104.1|	Habenaria pantlingiana chloroplast, complete genome	99.142	583	4	1	1	1	583	55012	54431	0	1048
SJK31.03-rbcL	ref|NC_026775.1|	Habenaria pantlingiana chloroplast, complete genome	99.142	583	4	1	1	1	583	55012	54431	0	1048
SJK31.03-rbcL	gb|JN005494.1|	Habenaria furcifera voucher SBB0940 ribulose1,5bisphosphate carboxylase/oxygenase large subunit (rbcL) gene, partial cds; chloroplast	98.966	580	5	1	1	1	580	579	1	0	1037
SJK31.03-rbcL	gb|JN005495.1|	Habenaria furcifera voucher SBB0941 ribulose1,5bisphosphate carboxylase/oxygenase large subunit (rbcL) gene, partial cds; chloroplast	98.966	580	5	1	1	1	580	579	1	0	1037
SJK31.03-rbcL	gb|KX871237.1|	Habenaria radiata voucher PDBK20151271 chloroplast, complete genome	98.799	583	6	1	1	1	583	55854	55273	0	1037
SJK31.05-rbcL	gb|KJ524104.1|	Habenaria pantlingiana chloroplast, complete genome	98.799	583	6	1	1	1	582	55006	54424	0	1037
SJK31.05-rbcL	ref|NC_026775.1|	Habenaria pantlingiana chloroplast, complete genome	98.799	583	6	1	1	1	582	55006	54424	0	1037
SJK31.05-rbcL	dbj|LC052788.1|	Habenaria radiata chloroplast rbcL gene for ribulose1,5bisphosphate carboxylase/oxygenase large subunit, partial cds	98.785	576	7	0	0	7	582	576	1	0	1026
SJK31.05-rbcL	gb|KX871237.1|	Habenaria radiata voucher PDBK20151271 chloroplast, complete genome	98.456	583	8	1	1	1	582	55848	55266	0	1026
SJK31.05-rbcL	ref|NC_035834.1|	Habenaria radiata voucher PDBK20151271 chloroplast, complete genome	98.456	583	8	1	1	1	582	55848	55266	0	1026
SJK31.06-rbcL	gb|KJ524104.1|	Habenaria pantlingiana chloroplast, complete genome	98.973	584	6	0	0	4	587	55011	54428	0	1046
SJK31.06-rbcL	ref|NC_026775.1|	Habenaria pantlingiana chloroplast, complete genome	98.973	584	6	0	0	4	587	55011	54428	0	1046
SJK31.06-rbcL	gb|KX871237.1|	Habenaria radiata voucher PDBK20151271 chloroplast, complete genome	98.63	584	8	0	0	4	587	55853	55270	0	1035
SJK31.06-rbcL	ref|NC_035834.1|	Habenaria radiata voucher PDBK20151271 chloroplast, complete genome	98.63	584	8	0	0	4	587	55853	55270	0	1035
SJK31.06-rbcL	dbj|LC052788.1|	Habenaria radiata chloroplast rbcL gene for ribulose1,5bisphosphate carboxylase/oxygenase large subunit, partial cds	99.126	572	5	0	0	16	587	576	5	0	1029
SJK31.13-rbcL	gb|KJ524104.1|	Habenaria pantlingiana chloroplast, complete genome	98.946	569	6	0	0	3	571	54431	54999	0	1018
SJK31.13-rbcL	ref|NC_026775.1|	Habenaria pantlingiana chloroplast, complete genome	98.946	569	6	0	0	3	571	54431	54999	0	1018
SJK31.13-rbcL	dbj|LC052788.1|	Habenaria radiata chloroplast rbcL gene for ribulose1,5bisphosphate carboxylase/oxygenase large subunit, partial cds	98.77	569	7	0	0	3	571	8	576	0	1013
SJK31.13-rbcL	gb|KY626983.1|	Habenaria odontopetala voucher FLAS:Huey s.n. ribulose1,5bisphosphate carboxylase/oxygenase large subunit (rbcL) gene, partial cds; chloroplast	99.461	557	3	0	0	3	559	5	561	0	1013
SJK31.13-rbcL	gb|KY627541.1|	Habenaria floribunda voucher FLAS:Whitten 4097 ribulose1,5bisphosphate carboxylase/oxygenase large subunit (rbcL) gene, partial cds; chloroplast	99.461	557	3	0	0	3	559	5	561	0	1013
SJK31.14-rbcL	gb|KJ524104.1|	Habenaria pantlingiana chloroplast, complete genome	98.947	570	4	2	2	1	569	54999	54431	0	1018
SJK31.14-rbcL	ref|NC_026775.1|	Habenaria pantlingiana chloroplast, complete genome	98.947	570	4	2	2	1	569	54999	54431	0	1018
SJK31.14-rbcL	dbj|LC052788.1|	Habenaria radiata chloroplast rbcL gene for ribulose1,5bisphosphate carboxylase/oxygenase large subunit, partial cds	98.772	570	5	2	2	1	569	576	8	0	1013
SJK31.14-rbcL	gb|JN005494.1|	Habenaria furcifera voucher SBB0940 ribulose1,5bisphosphate carboxylase/oxygenase large subunit (rbcL) gene, partial cds; chloroplast	98.765	567	5	2	2	1	566	566	1	0	1007
SJK31.14-rbcL	gb|JN005495.1|	Habenaria furcifera voucher SBB0941 ribulose1,5bisphosphate carboxylase/oxygenase large subunit (rbcL) gene, partial cds; chloroplast	98.765	567	5	2	2	1	566	566	1	0	1007
SJK31.15-rbcL	gb|KJ524104.1|	Habenaria pantlingiana chloroplast, complete genome	99.824	567	1	0	0	1	567	54999	54433	0	1042
SJK31.15-rbcL	ref|NC_026775.1|	Habenaria pantlingiana chloroplast, complete genome	99.824	567	1	0	0	1	567	54999	54433	0	1042
SJK31.15-rbcL	dbj|LC052788.1|	Habenaria radiata chloroplast rbcL gene for ribulose1,5bisphosphate carboxylase/oxygenase large subunit, partial cds	99.647	567	2	0	0	1	567	576	10	0	1037
SJK31.15-rbcL	gb|JN005504.1|	Habenaria heyneana voucher SBB0353 ribulose1,5bisphosphate carboxylase/oxygenase large subunit (rbcL) gene, partial cds; chloroplast	99.646	565	2	0	0	1	565	565	1	0	1033
SJK31.15-rbcL	gb|KX871237.1|	Habenaria radiata voucher PDBK20151271 chloroplast, complete genome	99.471	567	3	0	0	1	567	55841	55275	0	1031
SJK31.16-rbcL	gb|KY627266.1|	Habenaria repens voucher FLAS:Majure 5183 ribulose1,5bisphosphate carboxylase/oxygenase large subunit (rbcL) gene, partial cds; chloroplast	99.102	557	3	2	2	3	559	561	7	0	1000
SJK31.16-rbcL	gb|KY627345.1|	Habenaria repens voucher FLAS:Majure 5279 ribulose1,5bisphosphate carboxylase/oxygenase large subunit (rbcL) gene, partial cds; chloroplast	99.102	557	3	2	2	3	559	561	7	0	1000
SJK31.16-rbcL	gb|KJ524104.1|	Habenaria pantlingiana chloroplast, complete genome	98.927	559	4	2	2	1	559	54989	54433	0	998
SJK31.16-rbcL	ref|NC_026775.1|	Habenaria pantlingiana chloroplast, complete genome	98.927	559	4	2	2	1	559	54989	54433	0	998
SJK31.16-rbcL	gb|KY626983.1|	Habenaria odontopetala voucher FLAS:Huey s.n. ribulose1,5bisphosphate carboxylase/oxygenase large subunit (rbcL) gene, partial cds; chloroplast	98.923	557	4	2	2	3	559	561	7	0	994
SJK31.17-rbcL	gb|KJ524104.1|	Habenaria pantlingiana chloroplast, complete genome	99.299	571	4	0	0	17	587	55001	54431	0	1033
SJK31.17-rbcL	ref|NC_026775.1|	Habenaria pantlingiana chloroplast, complete genome	99.299	571	4	0	0	17	587	55001	54431	0	1033
SJK31.17-rbcL	dbj|LC052788.1|	Habenaria radiata chloroplast rbcL gene for ribulose1,5bisphosphate carboxylase/oxygenase large subunit, partial cds	99.121	569	5	0	0	19	587	576	8	0	1024
SJK31.17-rbcL	gb|JN005494.1|	Habenaria furcifera voucher SBB0940 ribulose1,5bisphosphate carboxylase/oxygenase large subunit (rbcL) gene, partial cds; chloroplast	99.12	568	5	0	0	17	584	568	1	0	1022
SJK31.17-rbcL	gb|JN005495.1|	Habenaria furcifera voucher SBB0941 ribulose1,5bisphosphate carboxylase/oxygenase large subunit (rbcL) gene, partial cds; chloroplast	99.12	568	5	0	0	17	584	568	1	0	1022
SJK32.01-rbcL	gb|KJ524104.1|	Habenaria pantlingiana chloroplast, complete genome	99.468	564	3	0	0	4	567	54995	54432	0	1026
SJK32.01-rbcL	ref|NC_026775.1|	Habenaria pantlingiana chloroplast, complete genome	99.468	564	3	0	0	4	567	54995	54432	0	1026
SJK32.01-rbcL	dbj|LC052788.1|	Habenaria radiata chloroplast rbcL gene for ribulose1,5bisphosphate carboxylase/oxygenase large subunit, partial cds	99.118	567	5	0	0	1	567	575	9	0	1020
SJK32.01-rbcL	gb|JN005494.1|	Habenaria furcifera voucher SBB0940 ribulose1,5bisphosphate carboxylase/oxygenase large subunit (rbcL) gene, partial cds; chloroplast	99.288	562	4	0	0	4	565	562	1	0	1016
SJK32.01-rbcL	gb|JN005495.1|	Habenaria furcifera voucher SBB0941 ribulose1,5bisphosphate carboxylase/oxygenase large subunit (rbcL) gene, partial cds; chloroplast	99.288	562	4	0	0	4	565	562	1	0	1016
SJK32.02-rbcL	gb|KJ524104.1|	Habenaria pantlingiana chloroplast, complete genome	99.469	565	3	0	0	2	566	54431	54995	0	1027
SJK32.02-rbcL	ref|NC_026775.1|	Habenaria pantlingiana chloroplast, complete genome	99.469	565	3	0	0	2	566	54431	54995	0	1027
SJK32.02-rbcL	dbj|LC052788.1|	Habenaria radiata chloroplast rbcL gene for ribulose1,5bisphosphate carboxylase/oxygenase large subunit, partial cds	99.118	567	5	0	0	2	568	8	574	0	1020
SJK32.02-rbcL	gb|KY627266.1|	Habenaria repens voucher FLAS:Majure 5183 ribulose1,5bisphosphate carboxylase/oxygenase large subunit (rbcL) gene, partial cds; chloroplast	99.641	557	2	0	0	2	558	5	561	0	1018
SJK32.02-rbcL	gb|KY627345.1|	Habenaria repens voucher FLAS:Majure 5279 ribulose1,5bisphosphate carboxylase/oxygenase large subunit (rbcL) gene, partial cds; chloroplast	99.641	557	2	0	0	2	558	5	561	0	1018
SJK32.03-rbcL	gb|KJ524104.1|	Habenaria pantlingiana chloroplast, complete genome	99.303	574	4	0	0	16	589	55001	54428	0	1038
SJK32.03-rbcL	ref|NC_026775.1|	Habenaria pantlingiana chloroplast, complete genome	99.303	574	4	0	0	16	589	55001	54428	0	1038
SJK32.03-rbcL	dbj|LC052788.1|	Habenaria radiata chloroplast rbcL gene for ribulose1,5bisphosphate carboxylase/oxygenase large subunit, partial cds	99.126	572	5	0	0	18	589	576	5	0	1029
SJK32.03-rbcL	gb|KX871237.1|	Habenaria radiata voucher PDBK20151271 chloroplast, complete genome	98.955	574	6	0	0	16	589	55843	55270	0	1027
SJK32.03-rbcL	ref|NC_035834.1|	Habenaria radiata voucher PDBK20151271 chloroplast, complete genome	98.955	574	6	0	0	16	589	55843	55270	0	1027
SJK32.04-rbcL	gb|KJ524104.1|	Habenaria pantlingiana chloroplast, complete genome	98.835	515	5	1	1	6	520	54926	54413	0	917	No assembly
SJK32.04-rbcL	gb|KJ524104.1|	Habenaria pantlingiana chloroplast, complete genome	98.276	58	1	0	0	523	580	54893	54950	7.93e-23	102	No assembly
SJK32.04-rbcL	ref|NC_026775.1|	Habenaria pantlingiana chloroplast, complete genome	98.835	515	5	1	1	6	520	54926	54413	0	917	No assembly
SJK32.04-rbcL	ref|NC_026775.1|	Habenaria pantlingiana chloroplast, complete genome	98.276	58	1	0	0	523	580	54893	54950	7.93e-23	102	No assembly
SJK32.04-rbcL	gb|KY627266.1|	Habenaria repens voucher FLAS:Majure 5183 ribulose1,5bisphosphate carboxylase/oxygenase large subunit (rbcL) gene, partial cds; chloroplast	99.401	501	2	1	1	6	506	500	1	0	907	No assembly
SJK32.05-rbcL	gb|KJ524104.1|	Habenaria pantlingiana chloroplast, complete genome	98.801	584	4	3	3	10	592	55013	54432	0	1037
SJK32.05-rbcL	ref|NC_026775.1|	Habenaria pantlingiana chloroplast, complete genome	98.801	584	4	3	3	10	592	55013	54432	0	1037
SJK32.05-rbcL	gb|JN005494.1|	Habenaria furcifera voucher SBB0940 ribulose1,5bisphosphate carboxylase/oxygenase large subunit (rbcL) gene, partial cds; chloroplast	98.625	582	5	3	3	10	590	580	1	0	1027
SJK32.05-rbcL	gb|JN005495.1|	Habenaria furcifera voucher SBB0941 ribulose1,5bisphosphate carboxylase/oxygenase large subunit (rbcL) gene, partial cds; chloroplast	98.625	582	5	3	3	10	590	580	1	0	1027
SJK32.05-rbcL	gb|JN005504.1|	Habenaria heyneana voucher SBB0353 ribulose1,5bisphosphate carboxylase/oxygenase large subunit (rbcL) gene, partial cds; chloroplast	98.623	581	5	3	3	10	589	579	1	0	1026
SJK32.06-rbcL	gb|KJ524104.1|	Habenaria pantlingiana chloroplast, complete genome	98.632	585	7	1	1	7	591	55011	54428	0	1035
SJK32.06-rbcL	ref|NC_026775.1|	Habenaria pantlingiana chloroplast, complete genome	98.632	585	7	1	1	7	591	55011	54428	0	1035
SJK32.06-rbcL	dbj|LC052788.1|	Habenaria radiata chloroplast rbcL gene for ribulose1,5bisphosphate carboxylase/oxygenase large subunit, partial cds	98.951	572	6	0	0	20	591	576	5	0	1024
SJK32.06-rbcL	gb|JN005494.1|	Habenaria furcifera voucher SBB0940 ribulose1,5bisphosphate carboxylase/oxygenase large subunit (rbcL) gene, partial cds; chloroplast	98.618	579	7	1	1	7	585	578	1	0	1024
SJK32.06-rbcL	gb|JN005495.1|	Habenaria furcifera voucher SBB0941 ribulose1,5bisphosphate carboxylase/oxygenase large subunit (rbcL) gene, partial cds; chloroplast	98.618	579	7	1	1	7	585	578	1	0	1024
SJK34.01-rbcL	emb|AM235040.1|	Habenaria falcicornis chloroplast partial rbcL gene for ribulose bisphosphate carboxylase large subunit, specimen voucher RBGK 5954	100	356	0	0	0	5	360	412	57	0	658	F error
SJK34.01-rbcL	gb|JN696422.1|	Habenaria stenopetala voucher SETET1277 ribulose1,5bisphosphate carboxylase/oxygenase large subunit (rbcL) gene, partial cds; chloroplast	100	356	0	0	0	5	360	388	33	0	658	F error
SJK34.01-rbcL	gb|JN696423.1|	Habenaria dentata voucher Jin9411 ribulose1,5bisphosphate carboxylase/oxygenase large subunit (rbcL) gene, partial cds; chloroplast	100	356	0	0	0	5	360	392	37	0	658	F error
SJK34.01-rbcL	gb|KF296643.1|	Habenaria chejuensis isolate HC_58 ribulose1,5bisphosphate carboxylase/oxygenase large subunit (rbcL) gene, partial cds; chloroplast	100	356	0	0	0	5	360	423	68	0	658	F error
SJK34.01-rbcL	gb|KF296644.1|	Habenaria dentata isolate HD_201210_21 ribulose1,5bisphosphate carboxylase/oxygenase large subunit (rbcL) gene, partial cds; chloroplast	100	356	0	0	0	5	360	423	68	0	658	F error
SJK34.03-rbcL	gb|KF296643.1|	Habenaria chejuensis isolate HC_58 ribulose1,5bisphosphate carboxylase/oxygenase large subunit (rbcL) gene, partial cds; chloroplast	98.252	286	5	0	0	1	286	487	202	3.19e-143	501	F error
SJK34.03-rbcL	gb|KF296647.1|	Habenaria iyoensis isolate HI_30366 ribulose1,5bisphosphate carboxylase/oxygenase large subunit (rbcL) gene, partial cds; chloroplast	98.252	286	5	0	0	1	286	487	202	3.19e-143	501	F error
SJK34.03-rbcL	gb|JN005488.1|	Habenaria furcifera voucher SBB0773 ribulose1,5bisphosphate carboxylase/oxygenase large subunit (rbcL) gene, partial cds; chloroplast	98.252	286	5	0	0	1	286	467	182	3.19e-143	501	F error
SJK34.03-rbcL	gb|JN005489.1|	Habenaria furcifera voucher SBB0774 ribulose1,5bisphosphate carboxylase/oxygenase large subunit (rbcL) gene, partial cds; chloroplast	98.252	286	5	0	0	1	286	470	185	3.19e-143	501	F error
SJK34.03-rbcL	gb|JN005490.1|	Habenaria furcifera voucher SBB0775 ribulose1,5bisphosphate carboxylase/oxygenase large subunit (rbcL) gene, partial cds; chloroplast	98.252	286	5	0	0	1	286	475	190	3.19e-143	501	F error
SJK38.01-rbcL	gb|KJ524104.1|	Habenaria pantlingiana chloroplast, complete genome	99.301	572	4	0	0	1	572	54993	54422	0	1035
SJK38.01-rbcL	ref|NC_026775.1|	Habenaria pantlingiana chloroplast, complete genome	99.301	572	4	0	0	1	572	54993	54422	0	1035
SJK38.01-rbcL	gb|KY626983.1|	Habenaria odontopetala voucher FLAS:Huey s.n. ribulose1,5bisphosphate carboxylase/oxygenase large subunit (rbcL) gene, partial cds; chloroplast	99.643	561	2	0	0	7	567	561	1	0	1026
SJK38.01-rbcL	gb|KY627541.1|	Habenaria floribunda voucher FLAS:Whitten 4097 ribulose1,5bisphosphate carboxylase/oxygenase large subunit (rbcL) gene, partial cds; chloroplast	99.643	561	2	0	0	7	567	561	1	0	1026
SJK38.01-rbcL	gb|KX871237.1|	Habenaria radiata voucher PDBK20151271 chloroplast, complete genome	98.951	572	6	0	0	1	572	55835	55264	0	1024
SJK41.05-rbcL	gb|KJ524104.1|	Habenaria pantlingiana chloroplast, complete genome	99.475	571	3	0	0	1	571	54999	54429	0	1038
SJK41.05-rbcL	ref|NC_026775.1|	Habenaria pantlingiana chloroplast, complete genome	99.475	571	3	0	0	1	571	54999	54429	0	1038
SJK41.05-rbcL	dbj|LC052788.1|	Habenaria radiata chloroplast rbcL gene for ribulose1,5bisphosphate carboxylase/oxygenase large subunit, partial cds	99.299	571	4	0	0	1	571	576	6	0	1033
SJK41.05-rbcL	gb|KX871237.1|	Habenaria radiata voucher PDBK20151271 chloroplast, complete genome	99.124	571	5	0	0	1	571	55841	55271	0	1027
SJK41.05-rbcL	ref|NC_035834.1|	Habenaria radiata voucher PDBK20151271 chloroplast, complete genome	99.124	571	5	0	0	1	571	55841	55271	0	1027
SJK41.06-rbcL	gb|KJ524104.1|	Habenaria pantlingiana chloroplast, complete genome	99.826	574	1	0	0	1	574	55001	54428	0	1055
SJK41.06-rbcL	ref|NC_026775.1|	Habenaria pantlingiana chloroplast, complete genome	99.826	574	1	0	0	1	574	55001	54428	0	1055
SJK41.06-rbcL	dbj|LC052788.1|	Habenaria radiata chloroplast rbcL gene for ribulose1,5bisphosphate carboxylase/oxygenase large subunit, partial cds	99.65	572	2	0	0	3	574	576	5	0	1046
SJK41.06-rbcL	gb|KX871237.1|	Habenaria radiata voucher PDBK20151271 chloroplast, complete genome	99.477	574	3	0	0	1	574	55843	55270	0	1044
SJK41.06-rbcL	ref|NC_035834.1|	Habenaria radiata voucher PDBK20151271 chloroplast, complete genome	99.477	574	3	0	0	1	574	55843	55270	0	1044
SJK41.07-rbcL	gb|KJ524104.1|	Habenaria pantlingiana chloroplast, complete genome	99.476	573	2	1	1	1	573	54998	54427	0	1040
SJK41.07-rbcL	ref|NC_026775.1|	Habenaria pantlingiana chloroplast, complete genome	99.476	573	2	1	1	1	573	54998	54427	0	1040
SJK41.07-rbcL	dbj|LC052788.1|	Habenaria radiata chloroplast rbcL gene for ribulose1,5bisphosphate carboxylase/oxygenase large subunit, partial cds	99.301	572	4	0	0	2	573	575	4	0	1035
SJK41.07-rbcL	gb|KX871237.1|	Habenaria radiata voucher PDBK20151271 chloroplast, complete genome	99.127	573	4	1	1	1	573	55840	55269	0	1029
SJK41.07-rbcL	ref|NC_035834.1|	Habenaria radiata voucher PDBK20151271 chloroplast, complete genome	99.127	573	4	1	1	1	573	55840	55269	0	1029
SJK41.08-rbcL	gb|KJ524104.1|	Habenaria pantlingiana chloroplast, complete genome	99.471	567	2	1	1	3	568	54995	54429	0	1029
SJK41.08-rbcL	ref|NC_026775.1|	Habenaria pantlingiana chloroplast, complete genome	99.471	567	2	1	1	3	568	54995	54429	0	1029
SJK41.08-rbcL	dbj|LC052788.1|	Habenaria radiata chloroplast rbcL gene for ribulose1,5bisphosphate carboxylase/oxygenase large subunit, partial cds	99.121	569	4	1	1	1	568	574	6	0	1022
SJK41.08-rbcL	gb|KX871237.1|	Habenaria radiata voucher PDBK20151271 chloroplast, complete genome	99.118	567	4	1	1	3	568	55837	55271	0	1018
SJK41.08-rbcL	ref|NC_035834.1|	Habenaria radiata voucher PDBK20151271 chloroplast, complete genome	99.118	567	4	1	1	3	568	55837	55271	0	1018
SJK41.09-rbcL	gb|KJ524104.1|	Habenaria pantlingiana chloroplast, complete genome	99.647	567	2	0	0	23	589	54429	54995	0	1037
SJK41.09-rbcL	ref|NC_026775.1|	Habenaria pantlingiana chloroplast, complete genome	99.647	567	2	0	0	23	589	54429	54995	0	1037
SJK41.09-rbcL	dbj|LC052788.1|	Habenaria radiata chloroplast rbcL gene for ribulose1,5bisphosphate carboxylase/oxygenase large subunit, partial cds	99.296	568	4	0	0	23	590	6	573	0	1027
SJK41.09-rbcL	gb|KX871237.1|	Habenaria radiata voucher PDBK20151271 chloroplast, complete genome	99.295	567	4	0	0	23	589	55271	55837	0	1026
SJK41.09-rbcL	ref|NC_035834.1|	Habenaria radiata voucher PDBK20151271 chloroplast, complete genome	99.295	567	4	0	0	23	589	55271	55837	0	1026
SJK41.10-rbcL	gb|KJ524104.1|	Habenaria pantlingiana chloroplast, complete genome	99.825	570	1	0	0	1	570	54431	55000	0	1048
SJK41.10-rbcL	ref|NC_026775.1|	Habenaria pantlingiana chloroplast, complete genome	99.825	570	1	0	0	1	570	54431	55000	0	1048
SJK41.10-rbcL	dbj|LC052788.1|	Habenaria radiata chloroplast rbcL gene for ribulose1,5bisphosphate carboxylase/oxygenase large subunit, partial cds	99.649	569	2	0	0	1	569	8	576	0	1040
SJK41.10-rbcL	gb|KX871237.1|	Habenaria radiata voucher PDBK20151271 chloroplast, complete genome	99.474	570	3	0	0	1	570	55273	55842	0	1037
SJK41.10-rbcL	ref|NC_035834.1|	Habenaria radiata voucher PDBK20151271 chloroplast, complete genome	99.474	570	3	0	0	1	570	55273	55842	0	1037
SJK41.11-rbcL	gb|KJ524104.1|	Habenaria pantlingiana chloroplast, complete genome	98.827	597	5	2	2	5	600	55013	54418	0	1062
SJK41.11-rbcL	ref|NC_026775.1|	Habenaria pantlingiana chloroplast, complete genome	98.827	597	5	2	2	5	600	55013	54418	0	1062
SJK41.11-rbcL	gb|KX871237.1|	Habenaria radiata voucher PDBK20151271 chloroplast, complete genome	98.492	597	7	2	2	5	600	55855	55260	0	1051
SJK41.11-rbcL	ref|NC_035834.1|	Habenaria radiata voucher PDBK20151271 chloroplast, complete genome	98.492	597	7	2	2	5	600	55855	55260	0	1051
SJK41.11-rbcL	dbj|LC052788.1|	Habenaria radiata chloroplast rbcL gene for ribulose1,5bisphosphate carboxylase/oxygenase large subunit, partial cds	99.479	576	3	0	0	20	595	576	1	0	1048
SJK41.12-rbcL	gb|KJ524104.1|	Habenaria pantlingiana chloroplast, complete genome	99.652	574	1	1	1	13	585	55006	54433	0	1048
SJK41.12-rbcL	ref|NC_026775.1|	Habenaria pantlingiana chloroplast, complete genome	99.652	574	1	1	1	13	585	55006	54433	0	1048
SJK41.12-rbcL	gb|JN005504.1|	Habenaria heyneana voucher SBB0353 ribulose1,5bisphosphate carboxylase/oxygenase large subunit (rbcL) gene, partial cds; chloroplast	99.476	572	2	1	1	13	583	572	1	0	1038
SJK41.12-rbcL	dbj|LC052788.1|	Habenaria radiata chloroplast rbcL gene for ribulose1,5bisphosphate carboxylase/oxygenase large subunit, partial cds	99.647	567	2	0	0	19	585	576	10	0	1037
SJK41.12-rbcL	gb|KX871237.1|	Habenaria radiata voucher PDBK20151271 chloroplast, complete genome	99.303	574	3	1	1	13	585	55848	55275	0	1037
SJK41.13-rbcL	gb|KJ524104.1|	Habenaria pantlingiana chloroplast, complete genome	99.471	567	3	0	0	1	567	54435	55001	0	1031
SJK41.13-rbcL	ref|NC_026775.1|	Habenaria pantlingiana chloroplast, complete genome	99.471	567	3	0	0	1	567	54435	55001	0	1031
SJK41.13-rbcL	gb|JN005504.1|	Habenaria heyneana voucher SBB0353 ribulose1,5bisphosphate carboxylase/oxygenase large subunit (rbcL) gene, partial cds; chloroplast	99.295	567	4	0	0	1	567	1	567	0	1026
SJK41.13-rbcL	dbj|LC052788.1|	Habenaria radiata chloroplast rbcL gene for ribulose1,5bisphosphate carboxylase/oxygenase large subunit, partial cds	99.292	565	4	0	0	1	565	12	576	0	1022
SJK41.13-rbcL	gb|KX871237.1|	Habenaria radiata voucher PDBK20151271 chloroplast, complete genome	99.118	567	5	0	0	1	567	55277	55843	0	1020
SJK43.01-rbcL	gb|KJ524104.1|	Habenaria pantlingiana chloroplast, complete genome	99.572	467	2	0	0	1	467	54900	54434	0	852	F error
SJK43.01-rbcL	ref|NC_026775.1|	Habenaria pantlingiana chloroplast, complete genome	99.572	467	2	0	0	1	467	54900	54434	0	852	F error
SJK43.01-rbcL	gb|KY627266.1|	Habenaria repens voucher FLAS:Majure 5183 ribulose1,5bisphosphate carboxylase/oxygenase large subunit (rbcL) gene, partial cds; chloroplast	99.572	467	2	0	0	1	467	474	8	0	852	F error
SJK43.01-rbcL	gb|KY627345.1|	Habenaria repens voucher FLAS:Majure 5279 ribulose1,5bisphosphate carboxylase/oxygenase large subunit (rbcL) gene, partial cds; chloroplast	99.572	467	2	0	0	1	467	474	8	0	852	F error
SJK43.01-rbcL	dbj|LC052788.1|	Habenaria radiata chloroplast rbcL gene for ribulose1,5bisphosphate carboxylase/oxygenase large subunit, partial cds	99.358	467	3	0	0	1	467	477	11	0	846	F error
SJK44.06-rbcL	gb|KJ524104.1|	Habenaria pantlingiana chloroplast, complete genome	99.476	572	3	0	0	20	591	55000	54429	0	1040
SJK44.06-rbcL	ref|NC_026775.1|	Habenaria pantlingiana chloroplast, complete genome	99.476	572	3	0	0	20	591	55000	54429	0	1040
SJK44.06-rbcL	dbj|LC052788.1|	Habenaria radiata chloroplast rbcL gene for ribulose1,5bisphosphate carboxylase/oxygenase large subunit, partial cds	99.299	571	4	0	0	21	591	576	6	0	1033
SJK44.06-rbcL	gb|KX871237.1|	Habenaria radiata voucher PDBK20151271 chloroplast, complete genome	99.126	572	5	0	0	20	591	55842	55271	0	1029
SJK44.06-rbcL	ref|NC_035834.1|	Habenaria radiata voucher PDBK20151271 chloroplast, complete genome	99.126	572	5	0	0	20	591	55842	55271	0	1029
SJK46.14-rbcL	gb|KJ524104.1|	Habenaria pantlingiana chloroplast, complete genome	99.475	571	3	0	0	2	572	54431	55001	0	1038
SJK46.14-rbcL	ref|NC_026775.1|	Habenaria pantlingiana chloroplast, complete genome	99.475	571	3	0	0	2	572	54431	55001	0	1038
SJK46.14-rbcL	dbj|LC052788.1|	Habenaria radiata chloroplast rbcL gene for ribulose1,5bisphosphate carboxylase/oxygenase large subunit, partial cds	99.297	569	4	0	0	2	570	8	576	0	1029
SJK46.14-rbcL	gb|KX871237.1|	Habenaria radiata voucher PDBK20151271 chloroplast, complete genome	99.124	571	5	0	0	2	572	55273	55843	0	1027
SJK46.14-rbcL	ref|NC_035834.1|	Habenaria radiata voucher PDBK20151271 chloroplast, complete genome	99.124	571	5	0	0	2	572	55273	55843	0	1027
SJK46.15-rbcL	gb|KJ524104.1|	Habenaria pantlingiana chloroplast, complete genome	99.476	573	3	0	0	19	591	55001	54429	0	1042
SJK46.15-rbcL	ref|NC_026775.1|	Habenaria pantlingiana chloroplast, complete genome	99.476	573	3	0	0	19	591	55001	54429	0	1042
SJK46.15-rbcL	dbj|LC052788.1|	Habenaria radiata chloroplast rbcL gene for ribulose1,5bisphosphate carboxylase/oxygenase large subunit, partial cds	99.299	571	4	0	0	21	591	576	6	0	1033
SJK46.15-rbcL	gb|KX871237.1|	Habenaria radiata voucher PDBK20151271 chloroplast, complete genome	99.127	573	5	0	0	19	591	55843	55271	0	1031
SJK46.15-rbcL	ref|NC_035834.1|	Habenaria radiata voucher PDBK20151271 chloroplast, complete genome	99.127	573	5	0	0	19	591	55843	55271	0	1031
SJK46.16-rbcL	gb|KJ524104.1|	Habenaria pantlingiana chloroplast, complete genome	99.647	567	2	0	0	4	570	54995	54429	0	1037
SJK46.16-rbcL	ref|NC_026775.1|	Habenaria pantlingiana chloroplast, complete genome	99.647	567	2	0	0	4	570	54995	54429	0	1037
SJK46.16-rbcL	dbj|LC052788.1|	Habenaria radiata chloroplast rbcL gene for ribulose1,5bisphosphate carboxylase/oxygenase large subunit, partial cds	99.298	570	4	0	0	1	570	575	6	0	1031
SJK46.16-rbcL	gb|KX871237.1|	Habenaria radiata voucher PDBK20151271 chloroplast, complete genome	99.295	567	4	0	0	4	570	55837	55271	0	1026
SJK46.16-rbcL	ref|NC_035834.1|	Habenaria radiata voucher PDBK20151271 chloroplast, complete genome	99.295	567	4	0	0	4	570	55837	55271	0	1026
SJK46.17-rbcL	gb|KJ524104.1|	Habenaria pantlingiana chloroplast, complete genome	99.647	567	2	0	0	4	570	54995	54429	0	1037
SJK46.17-rbcL	ref|NC_026775.1|	Habenaria pantlingiana chloroplast, complete genome	99.647	567	2	0	0	4	570	54995	54429	0	1037
SJK46.17-rbcL	dbj|LC052788.1|	Habenaria radiata chloroplast rbcL gene for ribulose1,5bisphosphate carboxylase/oxygenase large subunit, partial cds	99.298	570	4	0	0	1	570	575	6	0	1031
SJK46.17-rbcL	gb|KX871237.1|	Habenaria radiata voucher PDBK20151271 chloroplast, complete genome	99.295	567	4	0	0	4	570	55837	55271	0	1026
SJK46.17-rbcL	ref|NC_035834.1|	Habenaria radiata voucher PDBK20151271 chloroplast, complete genome	99.295	567	4	0	0	4	570	55837	55271	0	1026
SJK46.18-rbcL	gb|KJ524104.1|	Habenaria pantlingiana chloroplast, complete genome	99.32	588	1	3	3	8	594	55011	54426	0	1061
SJK46.18-rbcL	ref|NC_026775.1|	Habenaria pantlingiana chloroplast, complete genome	99.32	588	1	3	3	8	594	55011	54426	0	1061
SJK46.18-rbcL	gb|KX871237.1|	Habenaria radiata voucher PDBK20151271 chloroplast, complete genome	98.98	588	3	3	3	8	594	55853	55268	0	1050
SJK46.18-rbcL	ref|NC_035834.1|	Habenaria radiata voucher PDBK20151271 chloroplast, complete genome	98.98	588	3	3	3	8	594	55853	55268	0	1050
SJK46.18-rbcL	dbj|LC052788.1|	Habenaria radiata chloroplast rbcL gene for ribulose1,5bisphosphate carboxylase/oxygenase large subunit, partial cds	99.478	575	2	1	1	20	594	576	3	0	1044
SJK46.19-rbcL	gb|KJ524104.1|	Habenaria pantlingiana chloroplast, complete genome	99.647	567	2	0	0	4	570	54995	54429	0	1037
SJK46.19-rbcL	ref|NC_026775.1|	Habenaria pantlingiana chloroplast, complete genome	99.647	567	2	0	0	4	570	54995	54429	0	1037
SJK46.19-rbcL	dbj|LC052788.1|	Habenaria radiata chloroplast rbcL gene for ribulose1,5bisphosphate carboxylase/oxygenase large subunit, partial cds	99.298	570	4	0	0	1	570	575	6	0	1031
SJK46.19-rbcL	gb|KX871237.1|	Habenaria radiata voucher PDBK20151271 chloroplast, complete genome	99.295	567	4	0	0	4	570	55837	55271	0	1026
SJK46.19-rbcL	ref|NC_035834.1|	Habenaria radiata voucher PDBK20151271 chloroplast, complete genome	99.295	567	4	0	0	4	570	55837	55271	0	1026
SJK46.20-rbcL	gb|KJ524104.1|	Habenaria pantlingiana chloroplast, complete genome	99.471	567	2	1	1	2	567	54995	54429	0	1029
SJK46.20-rbcL	ref|NC_026775.1|	Habenaria pantlingiana chloroplast, complete genome	99.471	567	2	1	1	2	567	54995	54429	0	1029
SJK46.20-rbcL	dbj|LC052788.1|	Habenaria radiata chloroplast rbcL gene for ribulose1,5bisphosphate carboxylase/oxygenase large subunit, partial cds	99.12	568	4	1	1	1	567	573	6	0	1020
SJK46.20-rbcL	gb|KX871237.1|	Habenaria radiata voucher PDBK20151271 chloroplast, complete genome	99.118	567	4	1	1	2	567	55837	55271	0	1018
SJK46.20-rbcL	ref|NC_035834.1|	Habenaria radiata voucher PDBK20151271 chloroplast, complete genome	99.118	567	4	1	1	2	567	55837	55271	0	1018
