# Supplementary material for: Trade in Zambian Edible Orchids—DNA Barcoding Reveals the Use of Unexpected Orchid Taxa for Chikanda
Source: Genes (Basel). 2018 Nov 30;9(12):595. doi: 10.3390/genes9120595 (PMC6315803; doi:10.3390/genes9120595)
Supplement: Supplementary file 1 [file genes-09-00595-s001.zip › TiZeo_Supplementary_Files/Table_S6_Chikanda_sample_identifications.xlsx]

## Sheet: Sheet1
Collection number	Vernacular name	Reported origin	ITS	matK	bPTP ITS	Consensus ID
SJK4.1	Myala	Mwinilunga, Zambia	Disa sp.	-	Disa sp. 1	Disa sp. 1
SJK4.2	Myala	Mwinilunga, Zambia	Disa welwitschii Rchb. f.	-	-	Disa welwitschii Rchb. f.
SJK4.3	Myala	Mwinilunga, Zambia	Disa sp.	-	Disa sp. 1	Disa sp. 1
SJK4.4	Myala	Mwinilunga, Zambia	Disa sp.	-	-	Disa sp.
SJK4.5	Myala	Mwinilunga, Zambia	Disa sp.	-	Disa sp. 1	Disa sp. 1
SJK4.9	Myala	Mwinilunga, Zambia	Satyrium sp.	-	Satyrium buchananii/S. longicauda	Satyrium sp.
SJK4.11	Myala	Mwinilunga, Zambia	Satyrium buchananii Schltr.	-	Satyrium buchananii/S. longicauda	Satyrium buchananii Schltr.
SJK4.12	Myala	Mwinilunga, Zambia	Satyrium sp.	-	-	Satyrium sp.
SJK4.13	Myala	Mwinilunga, Zambia	Satyrium sp.	-	Satyrium buchananii/S. longicauda	Satyrium sp.
SJK5.1	Mbwelenge	Luwingu, Zambia	Satyrium buchananii Schltr.	-	Satyrium buchananii/S. longicauda	Satyrium buchananii Schltr.
SJK5.4	Mbwelenge	Luwingu, Zambia	Satyrium sp.	-	-	Satyrium sp.
SJK5.5	Mbwelenge	Luwingu, Zambia	Satyrium buchananii Schltr.	-	Satyrium buchananii/S. longicauda	Satyrium buchananii Schltr.
SJK5.6	Mbwelenge	Luwingu, Zambia	Satyrium buchananii Schltr.	-	Satyrium buchananii/S. longicauda	Satyrium buchananii Schltr.
SJK5.7	Mbwelenge	Luwingu, Zambia	Satyrium buchananii Schltr.	-	Satyrium buchananii/S. longicauda	Satyrium buchananii Schltr.
SJK5.9	Mbwelenge	Luwingu, Zambia	Satyrium buchananii Schltr.	-	Satyrium buchananii/S. longicauda	Satyrium buchananii Schltr.
SJK5.10	Mbwelenge	Luwingu, Zambia	Satyrium sp.	-	-	Satyrium sp.
SJK5.12	Mbwelenge	Luwingu, Zambia	Satyrium buchananii Schltr.	-	Satyrium buchananii/S. longicauda	Satyrium buchananii Schltr.
SJK5.13	Mbwelenge	Luwingu, Zambia	Satyrium sp.	-	-	Satyrium sp.
SJK5.15	Mbwelenge	Luwingu, Zambia	Satyrium sp.	-	-	Satyrium sp.
SJK5.17	Mbwelenge	Luwingu, Zambia	Satyrium sp.	-	-	Satyrium sp.
SJK5.18	Mbwelenge	Luwingu, Zambia	Satyrium buchananii Schltr.	Satyrium cf. buchananii	Satyrium buchananii/S. longicauda	Satyrium buchananii Schltr.
SJK7.1	Mshilamshila	Luwingu, Zambia	Brachycorythis sp.	-	Brachycorythis aff. buchananii	Brachycorythis sp.
SJK8.20	unknown	Mwinilunga, Zambia	Satyrium buchananii Schltr.	-	-	Satyrium buchananii Schltr.
SJK8.21	unknown	Mwinilunga, Zambia	Disa sp.	-	-	Disa sp.
SJK8.22	unknown	Mwinilunga, Zambia	Disa sp.	-	-	Disa sp.
SJK8.27	unknown	Mwinilunga, Zambia	-	Satyrium cf. buchananii	-	Satyrium cf. buchananii
SJK8.32	unknown	Mwinilunga, Zambia	Satyrium buchananii Schltr.	-	Satyrium buchananii/S. longicauda	Satyrium buchananii Schltr.
SJK9.7	unknown	Luwingu, Zambia	Satyrium carsonii Rolfe	-	Satyrium carsonii Rolfe (RB416; EF601484.1)	Satyrium carsonii Rolfe
SJK10.15	unknown	Luwingu, Zambia	Orchidaceae	-	-	Orchidaceae
SJK11.1	Kaselebula and Kapapa	Luwingu, Zambia	Satyrium kitimboense Kraenzl.	-	Satyrium kitimboense Kraenzl. (RB400)	Satyrium kitimboense Kraenzl.
SJK11.2	Kaselebula and Kapapa	Luwingu, Zambia	Satyrium kitimboense Kraenzl.	-	-	Satyrium kitimboense Kraenzl.
SJK11.3	Kaselebula and Kapapa	Luwingu, Zambia	Satyrium carsonii Rolfe	-	Satyrium carsonii Rolfe (RB416; EF601484.1)	Satyrium carsonii Rolfe
SJK11.4	Kaselebula and Kapapa	Luwingu, Zambia	Satyrium kitimboense Kraenzl.	Satyrium sp.	Satyrium kitimboense Kraenzl. (RB400)	Satyrium kitimboense Kraenzl.
SJK11.5	Kaselebula and Kapapa	Luwingu, Zambia	Satyrium kitimboense Kraenzl.	Satyrium sp.	Satyrium kitimboense Kraenzl. (RB400)	Satyrium kitimboense Kraenzl.
SJK11.6	Kaselebula and Kapapa	Luwingu, Zambia	Satyrium carsonii Rolfe	Satyrium cf. carsonii	Satyrium carsonii Rolfe (RB416; EF601484.1)	Satyrium carsonii Rolfe
SJK11.7	Kaselebula and Kapapa	Luwingu, Zambia	Satyrium carsonii Rolfe	-	Satyrium aff. carsonii	Satyrium carsonii Rolfe
SJK11.9	Kaselebula and Kapapa	Luwingu, Zambia	Satyrium kitimboense Kraenzl.	-	Satyrium kitimboense Kraenzl. (RB400)	Satyrium kitimboense Kraenzl.
SJK11.10	Kaselebula and Kapapa	Luwingu, Zambia	Satyrium carsonii Rolfe	Satyrium cf. carsonii	Satyrium carsonii Rolfe (RB416; EF601484.1)	Satyrium carsonii Rolfe
SJK11.11	Kaselebula and Kapapa	Luwingu, Zambia	Satyrium kitimboense Kraenzl.	Satyrium sp.	Satyrium kitimboense Kraenzl. (RB400)	Satyrium kitimboense Kraenzl.
SJK12.2	Mshilamshila	Kawambwa, Zambia	Brachycorythis sp.	-	-	Brachycorythis sp.
SJK13.10	unknown	Kawambwa, Zambia	Satyrium buchananii Schltr.	-	Satyrium buchananii/S. longicauda	Satyrium buchananii Schltr.
SJK13.12	unknown	Kawambwa, Zambia	Satyrium buchananii Schltr.	-	Satyrium buchananii/S. longicauda	Satyrium buchananii Schltr.
SJK13.14	unknown	Kawambwa, Zambia	Disa welwitschii Rchb. f.	-	Disa sp. 1	Disa welwitschii Rchb. f.
SJK13.17	unknown	Kawambwa, Zambia	Disa celata Summerh.	Satyrium cf. buchananii	Disa sp. 1	Disa celata Summerh.
SJK16.3	Fungulwe	unknown	Disa sp.	-	Disa sp. 1	Disa sp. 1
SJK17.25	Iringe	Tanzania	Satyrium buchananii Schltr.	Satyrium cf. buchananii	Satyrium buchananii/S. longicauda	Satyrium buchananii Schltr.
SJK17.26	Iringe	Tanzania	Satyrium carsonii Rolfe	Satyrium cf. carsonii	Satyrium carsonii Rolfe (RB416; EF601484.1)	Satyrium carsonii Rolfe
SJK18.1	Myala	Sumbawanga, Tanzania	Disa robusta N.E.Br.	-	Disa aff. robusta N.E.Br.	Disa robusta N.E.Br.
SJK18.4	Myala	Sumbawanga, Tanzania	Satyrium buchananii Schltr.	-	-	Satyrium buchananii Schltr.
SJK18.5	Myala	Sumbawanga, Tanzania	Disa robusta N.E.Br.	-	-	Disa robusta N.E.Br.
SJK18.7	Myala	Sumbawanga, Tanzania	Disa robusta N.E.Br.	-	Disa robusta N.E.Br.	Disa robusta N.E.Br.
SJK18.8	Myala	Sumbawanga, Tanzania	Disa robusta N.E.Br.	-	Disa sp. 1	Disa robusta N.E.Br.
SJK19.2	mixed	Luwingu, Zambia	Satyrium carsonii Rolfe	-	Satyrium carsonii Rolfe (RB416; EF601484.1)	Satyrium carsonii Rolfe
SJK19.3	mixed	Luwingu, Zambia	Habenaria sp.	Habenaria sp.	Habenaria aff. helicoplectrum (BB3151)	Habenaria aff. helicoplectrum (BB3151)
SJK20.2	Sumbawanga	Sumbawanga, Tanzania	Disa satyriopsis Kraenzl.	-	-	Disa satyriopsis Kraenzl.
SJK20.6	Sumbawanga	Sumbawanga, Tanzania	Disa robusta N.E.Br.	-	Disa aff. robusta N.E.Br.	Disa robusta N.E.Br.
SJK20.8	Sumbawanga	Sumbawanga, Tanzania	Satyrium sp.	-	-	Satyrium sp.
SJK20.11	Sumbawanga	Sumbawanga, Tanzania	Satyrium sp.	-	-	Satyrium sp.
SJK20.12	Sumbawanga	Sumbawanga, Tanzania	Disa robusta N.E.Br.	Disa cf. robusta	Disa sp. 1	Disa robusta N.E.Br.
SJK20.13	Sumbawanga	Sumbawanga, Tanzania	Satyrium buchananii Schltr.	-	Satyrium buchananii/S. longicauda	Satyrium buchananii Schltr.
SJK21.1	Myala and Nampanda	Luapula, Zambia	Disa welwitschii Rchb. f.	-	Disa sp. 1	Disa welwitschii Rchb. f.
SJK21.6	Myala and Nampanda	Luapula, Zambia	Disa welwitschii Rchb. f.	-	-	Disa welwitschii Rchb. f.
SJK21.7	Myala and Nampanda	Luapula, Zambia	Satyrium sp.	-	Satyrium buchananii/S. longicauda	Satyrium sp.
SJK25.2	Ntonkonshi	Democratic Republic of Congo	Disa sp.	-	Disa sp. 1	Disa sp.
SJK31.2	mixed	Serenje, Zambia	Disa caffra Bolus	-	Disa caffra/D. hicicornis	Disa caffra Bolus
SJK31.3	mixed	Serenje, Zambia	Satyrium buchananii Schltr.	Satyrium cf. buchananii	Satyrium buchananii/S. longicauda	Satyrium buchananii Schltr.
SJK31.4	mixed	Serenje, Zambia	Satyrium buchananii Schltr.	-	Satyrium buchananii/S. longicauda	Satyrium buchananii Schltr.
SJK31.6	mixed	Serenje, Zambia	Satyrium buchananii Schltr.	-	Satyrium buchananii/S. longicauda	Satyrium buchananii Schltr.
SJK31.13	mixed	Serenje, Zambia	Disa sp.	-	-	Disa sp.
SJK31.14	mixed	Serenje, Zambia	Satyrium buchananii Schltr.	Satyrium sp.	Satyrium buchananii/S. longicauda	Satyrium buchananii Schltr.
SJK31.15	mixed	Serenje, Zambia	Habenaria sp.	Habenaria cf. sp. DO122	-	Habenaria sp.
SJK31.16	mixed	Serenje, Zambia	Satyrium buchananii Schltr.	Satyrium cf. buchananii	Satyrium buchananii/S. longicauda	Satyrium buchananii Schltr.
SJK31.17	mixed	Serenje, Zambia	Satyrium buchananii Schltr.	Satyrium cf. buchananii	Satyrium buchananii/S. longicauda	Satyrium buchananii Schltr.
SJK32.1	Mbwelenge	Serenje, Zambia	Satyrium buchananii Schltr.	Satyrium cf. buchananii	Satyrium buchananii/S. longicauda	Satyrium buchananii Schltr.
SJK32.2	Mbwelenge	Serenje, Zambia	Satyrium buchananii Schltr.	Satyrium cf. buchananii	Satyrium buchananii/S. longicauda	Satyrium buchananii Schltr.
SJK32.3	Mbwelenge	Serenje, Zambia	Satyrium buchananii Schltr.	Satyrium sp.	Satyrium buchananii/S. longicauda	Satyrium buchananii Schltr.
SJK32.4	Mbwelenge	Serenje, Zambia	Satyrium buchananii Schltr.	-	Satyrium buchananii/S. longicauda	Satyrium buchananii Schltr.
SJK32.5	Mbwelenge	Serenje, Zambia	Satyrium buchananii Schltr.	Satyrium cf. buchananii	Satyrium buchananii/S. longicauda	Satyrium buchananii Schltr.
SJK32.6	Mbwelenge	Serenje, Zambia	Satyrium buchananii Schltr.	Satyrium cf. buchananii	Satyrium buchananii/S. longicauda	Satyrium buchananii Schltr.
SJK37.1	Myala	Kawambwa, Zambia	Satyrium buchananii Schltr.	-	Satyrium buchananii/S. longicauda	Satyrium buchananii Schltr.
SJK39.3	John White	Mporokoso, Zambia	Satyrium buchananii Schltr.	-	Satyrium buchananii/S. longicauda	Satyrium buchananii Schltr.
SJK41.2	Kasebelela, John White and Myala	Chinsali and Mporokoso, Zambia and Tanzania	Platycoryne sp./Habenaria sp.	-	Habenaria sp. /Platycoryne sp. (Clade H. buchananii, P. buchananiana, P. crocea	Habenaria sp. /Platycoryne sp. (Clade H. buchananii, P. buchananiana, P. crocea)
SJK41.5	Kasebelela, John White and Myala	Chinsali and Mporokoso, Zambia and Tanzania	Platycoryne sp./Habenaria sp.	Platycoryne crocea Rolfe	-	Platycoryne crocea Rolfe
SJK41.6	Kasebelela, John White and Myala	Chinsali and Mporokoso, Zambia and Tanzania	Habenaria sp.	Habenaria sp.	Habenaria sp. (Clade H. schimperiana, H. kyimbilae, H. microsaccos	Habenaria cf sp. DO122 (Clade H. schimperiana, H. kyimbilae, H. microsaccos
SJK41.7	Kasebelela, John White and Myala	Chinsali and Mporokoso, Zambia and Tanzania	Platycoryne sp./Habenaria sp.	-	-	Platycoryne sp./Habenaria sp.
SJK41.8	Kasebelela, John White and Myala	Chinsali and Mporokoso, Zambia and Tanzania	Platycoryne sp./Habenaria sp.	Platycoryne crocea Rolfe	-	Platycoryne crocea Rolfe
SJK41.9	Kasebelela, John White and Myala	Chinsali and Mporokoso, Zambia and Tanzania	Platycoryne crocea Rolfe	Platycoryne crocea Rolfe	-	Platycoryne crocea Rolfe
SJK41.10	Kasebelela, John White and Myala	Chinsali and Mporokoso, Zambia and Tanzania	Habenaria sp.	Habenaria cf. sp. DO122	Habenaria sp. (Clade H. schimperiana, H. kyimbilae, H. microsaccos	Habenaria cf sp. DO122 (Clade H. schimperiana, H. kyimbilae, H. microsaccos
SJK41.11	Kasebelela, John White and Myala	Chinsali and Mporokoso, Zambia and Tanzania	Habenaria sp.	Habenaria cf. sp. DO122	Habenaria sp. (Clade H. schimperiana, H. kyimbilae, H. microsaccos	Habenaria cf sp. DO122 (Clade H. schimperiana, H. kyimbilae, H. microsaccos
SJK41.12	Kasebelela, John White and Myala	Chinsali and Mporokoso, Zambia and Tanzania	Habenaria sp.	Habenaria cf. sp. DO122	Habenaria sp. (Clade H. schimperiana, H. kyimbilae, H. microsaccos	Habenaria cf sp. DO122 (Clade H. schimperiana, H. kyimbilae, H. microsaccos
SJK41.13	Kasebelela, John White and Myala	Chinsali and Mporokoso, Zambia and Tanzania	Platycoryne crocea Rolfe	Platycoryne crocea Rolfe	Habenaria sp. /Platycoryne sp. (Clade H. buchananii, P. buchananiana, P. crocea	Platycoryne crocea Rolfe
SJK44.1	Kapapa	Mporokoso, Zambia	Platycoryne sp./Habenaria sp.	Platycoryne crocea Rolfe	-	Platycoryne crocea Rolfe
SJK44.2	Kapapa	Mporokoso, Zambia	Platycoryne crocea Rolfe	Platycoryne crocea Rolfe	Habenaria sp. /Platycoryne sp. (Clade H. buchananii, P. buchananiana, P. crocea	Platycoryne crocea Rolfe
SJK44.3	Kapapa	Mporokoso, Zambia	Platycoryne sp./Habenaria sp.	Platycoryne crocea Rolfe	-	Platycoryne crocea Rolfe
SJK44.4	Kapapa	Mporokoso, Zambia	Platycoryne crocea Rolfe	Platycoryne crocea Rolfe	Habenaria sp. /Platycoryne sp. (Clade H. buchananii, P. buchananiana, P. crocea	Platycoryne crocea Rolfe
SJK44.5	Kapapa	Mporokoso, Zambia	Platycoryne crocea Rolfe	Platycoryne crocea Rolfe	Habenaria sp. /Platycoryne sp. (Clade H. buchananii, P. buchananiana, P. crocea	Platycoryne crocea Rolfe
SJK44.6	Kapapa	Mporokoso, Zambia	Platycoryne sp.	Platycoryne crocea Rolfe	-	Platycoryne crocea Rolfe
SJK46.14	Kabula seke	Serenje, Zambia	Platycoryne sp./Habenaria sp.	Platycoryne crocea Rolfe	-	Platycoryne crocea Rolfe
SJK46.15	Kabula seke	Serenje, Zambia	Platycoryne sp./Habenaria sp.	Platycoryne crocea Rolfe	-	Platycoryne crocea Rolfe
SJK46.16	Kabula seke	Serenje, Zambia	Platycoryne sp./Habenaria sp.	Platycoryne crocea Rolfe	-	Platycoryne crocea Rolfe
SJK46.17	Kabula seke	Serenje, Zambia	Platycoryne sp./Habenaria sp.	Platycoryne crocea Rolfe	-	Platycoryne crocea Rolfe
SJK46.18	Kabula seke	Serenje, Zambia	Habenaria sp.	-	Habenaria sp. (Clade H. schimperiana, H. kyimbilae, H. microsaccos	Habenaria sp. (Clade H. schimperiana, H. kyimbilae, H. microsaccos
SJK46.19	Kabula seke	Serenje, Zambia	Platycoryne sp./Habenaria sp.	Platycoryne crocea Rolfe	-	Platycoryne crocea Rolfe
SJK46.20	Kabula seke	Serenje, Zambia	Platycoryne sp./Habenaria sp.	Platycoryne crocea Rolfe	-	Platycoryne crocea Rolfe
SJK46.21	Kabula seke	Serenje, Zambia	Platycoryne crocea Rolfe	Platycoryne crocea Rolfe	Habenaria sp. /Platycoryne sp. (Clade H. buchananii, P. buchananiana, P. crocea	Platycoryne crocea Rolfe
