# Supplementary material for: Trade in Zambian Edible Orchids—DNA Barcoding Reveals the Use of Unexpected Orchid Taxa for Chikanda
Source: Genes (Basel). 2018 Nov 30;9(12):595. doi: 10.3390/genes9120595 (PMC6315803; doi:10.3390/genes9120595)
Supplement: Supplementary file 1 [file genes-09-00595-s001.zip › TiZeo_Supplementary_Files/Table_S7_Chikanda_species_literature.xlsx]

## Sheet: Sheet1
Accepted species names (plantlist.org)	Species as mentioned in literature	Vernacular name*	Country	District/city/market	Reference
Brachycorythis sp.	Brachycorythis sp.	mishilamishila (Bem?)	Zambia	Lusaka (Soweto market)	Bingham et al. 2003
Brachycorythis pleistophylla Rchb.f.	Brachycorythis pleistophylla Rchb. f.	ligosi (Wan)	Tanzania	Makete	Hamisy, 2007; Mapunda, 2007
Disa aequiloba Summerh.	Disa aequiloba Summerh.	chikanda (Bem, Fip, Kin, Nya, Wan, Zam)	Tanzania	Mbozi (Chipumpu Ndalambo, Kapele)	Nyomora, 2005
Disa engleriana Kraenzl.	Disa engleriana Kraenzl.	n/a	Malawi	n/a	Kasulo et al. 2009
Disa erubescens Rendle	Disa erubescens Rendle	masekendi (Kin?), liseku (Kin, Wan), makaha ga mlutu (Kin, Bna), masekele (Kin), masekeni (Kin)	Tanzania	Mbozi (Chipumpu), Makete, Tunduma	Nyomora, 2005; Hamisy, 2007; Mapunda, 2007; Challe, 2009; Veldman et al., 2017
Disa baurii Bolus	Disa hamatopetala Rendle	ntetemera	Tanzania	Mbinga (Lyawiki)	Hamisy, 2007
Disa fragrans Schltr. subsp. fragrans	Disa leucostachys Kruenzl.	chikanda (Bem, Fip, Kin, Nya, Wan, Zam)	Tanzania	Kipengere grassland	Davenport & Ndangalasi, 2001; Nyomora, 2005; Hamisy, 2007
Disa miniata Summerh.	Disa miniata Summerh.	n/a	Tanzania	Tunduma	Veldman et al., 2017
Disa ochrostachya Rchb.f.	Disa achrostachya Rchb. f.	n/a	Tanzania	Makete, Tunduma	Hamisy, 2007; Mapunda, 2007; Veldman et al. 2017
Disa robusta N.E.Br.	Disa robusta N.E.Br.	chukande kijike (?), lidala (?), ngulingusi king'ina (Wan), liseku (Kin, Wan), manene (Kin), masekeniyakizungu (Kin), mekundu (Kin, Wan), vikubwa (Kin), vyekundu (Kin)	Malawi; Tanzania	Makete, Tunduma	Cribb and Leedal, 1982; Davenport & Ndangalasi, 2001; Hamisy, 2007; Mapunda, 2007; Challe, 2009; Kasulo et al. 2009; Veldman et al., 2017
Disa satyriopsis Kraenzl.	Disa satyriopsis Kraenzl.	n/a	Tanzania	Tunduma	Veldman et al., 2017
Disa aff. similis	Disa aff. similis	n/a	Tanzania	Tunduma	Veldman et al., 2017
Disa ukingensis Schltr.	Disa ukingensis Schltr.	n/a	Tanzania	Makete	Lakila et al., 2013
Disa walleri Rchb.f.	Disa walleri Rchb.f.	ichinyeka mulundu (Bem?); chikanda/masekelesekele (Kin?, Wem?)	Tanzania; Zambia	Kunda Lumwansha (Chief Chibale, Serenje District); Rukwa (Mbizi hills; Molo hills Msandamuungano), Mbeya (Umalila, Ilembo); Njombe (Kifanya)	Bingham et al. 2003; Nyomora, 2005
Disa welwitschii subsp. occultans (Schltr.) H.P.Linder	Disa tanganyikensis Summerh.	chikanda (Bem, Fip, Kin, Nya, Wan, Zam)	Tanzania	Makete (Tandala)	Nyomora, 2005
Disa zombica N.E.Br.	Disa zombica N.E.Br.	mheng'enyula (?)	Malawi; Tanzania	Mbinga (Lyawiki)	Hamisy, 2007; Kasulo et al. 2009
Eulophia schweinfurthii Kraenzl	Eulophia schweinfurthii Kraenzl	lisesa (Kin)	Tanzania	Makete	Hamisy, 2007; Mapunda, 2007; Challe, 2009
prob. Habenaria sp.	prob. Habenaria sp.	matibu (Bem?)	Zambia	Lusaka (Soweto market)	Bingham et al. 2003
Habenaria adolphii Schltr.	Habenaria adolphii Schltr.	vinying’inya (?)	Tanzania	Songea (Madaba LITI & Mgendagenda village)	Nyomora, 2005
Habenaria clavata (Lindl.) Rchb. f.	Habenaria clavata (Lindl.) Rchb. f.	n/a	Malawi; Tanzania	Tunduma	Kasulo et al. 2009; Veldman et al., 2017
Habenaria cornuta Lindl.	Habenaria cornuta Lindl.	chikanda (Bem, Fip, Kin, Nya, Wan, Zam)	Tanzania	Ileje-Vwawa road	Nyomora, 2005
Habenaria humilior Rchb.f.	Habenaria humilior Rchb.f.	chikanda (Bem, Fip, Kin, Nya, Wan, Zam)	Tanzania	Rukwa (Molo hills)	Nyomora, 2005
Habenaria macrostele Summerh.	Habenaria macrostele Summerh.	n/a	Tanzania	Tunduma	Veldman et al., 2017
Habenaria praestans Rendle	Habenaria praestans Rendle	chikanda (Bem, Fip, Kin, Nya, Wan, Zam)	Tanzania	Mbeya (Umalila, Izonzo), Tunduma	Nyomora, 2005; Veldman et al., 2017
Habenaria xanthochlora Schtr.	Habenaria xanthochlora Schtr.	mamkumungu (Kin), manseke (Kin), manseke makubwa (Kin), mviringo (Kin), likose (Kin, Bna, Wan), liseke (Kin, Bna, Wan)	Tanzania	Makete	Hamisy, 2007; Challe, 2009
Roeperocharis wentzeliana Kraenzl	Roeperocharis wentzeliana Kraenzl	kaloba (?), masekele (Kin)	Tanzania	Mbinga (Kitulo National Park)	Hamisy, 2007; Challe, 2009
Satyrium amblyosaccos Schltr.	Satyrium amblyosaccos Schltr.	n/a	Malawi	n/a	Kasulo et al. 2009
Satyrium anomalum Schltr.	Satyrium anomalum Schltr.	n/a	Tanzania	Tunduma	Veldman et al., 2017
Satyrium breve Rolfe	Satyrium breve Rolfe	chikanda (Bem, Fip, Kin, Nya, Wan, Zam)	Tanzania	Kipengere, Tunduma	Nyomora, 2005; Veldman et al., 2017
Satyrium buchananii Schtr.	Satyrium buchananii Schtr.	nshondomana (Bem?); lisekeni (Wan), ligosi (Kin, Bna), dochamua (Kin, Bna), likosi (Bna, Wan), liseke dochamua (Kin, Bna), liseke dume (Kin, Bna) liseke kiume (Kin), magosi (Kin, Bna, Wan), masekeni dume (Kin), masekeni magosi (Kin, Bna), sisekeni sigosi (Wan), titisigosi (Kin), visekeni vikhosi (Kin, Bna, Wan), visekeni vigosi (Kin, Wan)	Tanzania; Zambia	Njombe; Makete	Cribb and Leedal, 1982; Davenport & Ndangalasi, 2001; Bingham et al. 2003; Hamisy, 2007; Mapunda, 2007; Challe, 2009; Kasulo, 2009
Satyrium carsonii Rolfe	Satyrium carsonii Rolfe	utupata (Bem?)	Tanzania; Zambia	Kunda Lumwansha (Chief Chibale, Serenje District); Rukwa (Mbizi hills; Molo hills Msandamuungano), Mbeya (Umalila, Ilembo); Tunduma	Bingham et al. 2003; Kasulo et al. 2009; Veldman et al., 2017
Satyrium chlorocorys Rchb.f. ex Rolfe	Satyrium chlorocorys Rchb.f. ex Rolfe	chikanda jike (Kin?)	Tanzania	Rukwa (Molo hills)	Nyomora, 2005
Satyrium comptum Summerh.	Satyrium comptum Summerh.	n/a	Tanzania	Tunduma	Veldman et al., 2017
Satyrium coriophoroides A.Rich.	Satyrium sacculatum (Rendle) Rolfe	kikande (Ngo), masehelesehele (Kin?), vikandokando (Kin, Wan?), chikanda (Bem, Swa)	Tanzania	Songea (Makimbija and Wino), Njombe (Makoga village); Tunduma	Nyomora, 2005; Veldman et al., 2017
Satyrium crassicaule Rendle	Satyrium crassicaule Rendle	kikande (Ngo), ligosi (Kin, Bna), masekerere (Kin?, Wem?)	Tanzania	Makete (Tandala), Makete (Kitulo National Park)	Nyomora, 2005; Hamisy, 2007
Satyrium elongatum Rolfe	Satyrium elongatum Rolfe	n/a	Tanzania	Tunduma	Veldman et al., 2017
Satyrium aff. elongatum	Satyrium aff. elongatum	n/a	Tanzania	Tunduma	Veldman et al., 2017
Satyrium kitimboense Kraenzl.	Satyrium kitimboense Kraenzl.	n/a	Zambia	Kunda Lumwansha (Chief Chibale, Serenje District); Rukwa (Mbizi hills; Molo hills Msandamuungano), Mbeya (Umalila, Ilembo)	Bingham et al. 2003
Satyrium monadenium Schltr.	Satyrium monadenium Schltr.	ngulingusi kikambako (Wan), chikanda chekundu (Kin?)	Tanzania	Kinyika	Davenport & Ndangalasi, 2001
Satyrium riparium Rchb.f.	Satyrium riparium Rchb.f.	kalobo (Bem?)	Tanzania; Zambia	n/a	Bingham et al. 2003; Veldman et al., 2017
Satyrium robustum Schltr.	Satyrium robustum Schltr.	chikande ligosi (Kin, Bna), kidume (Swa?)	Tanzania	Makete	Hamisy, 2007
Satyrium sceptrum Schtr.	Satyrium acutirostrum Summerh.	chikande (Swa?)	Tanzania	Makete	Hamisy, 2007
Satyrium shirense Rolfe	Satyrium shirense Rolfe	n/a	Tanzania	Tunduma	Veldman et al., 2017
Satyrium trinerve Lindl.	Satyrium atherstonei Rchb. f.	matibu (Bem?); chikande kidume (Swa?), ligosi (Kin), ingingi´(Kin) jike (Kin), lidala (Kin), liseke jike (Kin, Bna), lisekeni (Wan), lisekenilidala (Kin, Wan), madala (Kin), masekenimadala (Kin, Bna), numbunumbu (Kin), sidala (Kin, Bna), visekenividala (Kin, Wan), vijike (Kin)	Tanzania; Zambia	Makete, Tunduma	Hamisy, 2007; Mapunda, 2007; Challe, 2009; Veldman et al., 2017
Satyrium aff. trinerve	Satyrium aff. trinerve	n/a	Tanzania	Tunduma	Veldman et al., 2017
Satyrium volkensii Schltr.	Satyrium volkensii Schltr.	n/a	Tanzania	Tunduma	Veldman et al., 2017
